# Supplementary material for: Membrane-embedded polar residues target membrane proteins for degradation by the quality control protease FtsH
Source: Nat Commun. 2026 Feb 23;17:3067. doi: 10.1038/s41467-026-69829-8 (PMC13039401; doi:10.1038/s41467-026-69829-8)
Supplement: Supplementary file 4 — Source Data [file 41467_2026_69829_MOESM4_ESM.xlsx]

## Sheet: 2b
nano DSF results 23 02 22
Capillary		330 after blank sbstraction						350 after blank sbstraction							ratio 330/350
Sample ID	wt	wt	q1	q1	tm	tm	wt	wt	q1	q1	tm	tm	wt	wt	q1	q1	tm	tm
Temperature [°C]																						Q1 is ASBT L73Q
20	7083.73	6442.3	7494.91	7649.09	5007.89	5124.97	4166.37	3691.93	4626.72	4705.23	3150.41	3229.49	1.70022	1.74497	1.61992	1.62566	1.5896	1.58693
20.0359	7072.05	6444.15	7508.05	7659.76	4998.08	5125.21	4164.29	3694.62	4632.32	4712.09	3147.74	3222.92	1.69826	1.7442	1.6208	1.62555	1.58783	1.59024
20.0718	7084.64	6439.36	7485.9	7647.05	5002.37	5123.43	4165.53	3692.79	4622.7	4698.95	3147.86	3234.47	1.70078	1.74377	1.61938	1.62739	1.58913	1.58401
20.1077	7078.9	6439.27	7491.5	7642.71	4990.09	5128.34	4166.65	3687.47	4625.17	4687.56	3143.61	3224.65	1.69894	1.74626	1.61973	1.63042	1.58738	1.59036
20.1435	7082.32	6437.4	7492.78	7637.23	4993.03	5130.27	4168.77	3686.83	4623.65	4686.15	3139.32	3228.46	1.6989	1.74605	1.62053	1.62974	1.59048	1.58908
20.1794	7071.03	6435.85	7474.22	7628.25	4992.98	5119.53	4159.03	3687.81	4613.31	4690.9	3145.46	3215.82	1.70016	1.74517	1.62014	1.62618	1.58736	1.59198
20.2153	7074.18	6430.21	7476.77	7629.33	4990.72	5124.14	4155.16	3676.58	4617.32	4691.32	3134.99	3219.24	1.7025	1.74897	1.61929	1.62627	1.59194	1.59172
20.2512	7059.81	6420.81	7477.62	7630.8	4982.93	5115.26	4160.37	3680.98	4612.28	4687.7	3134.24	3219.8	1.69692	1.74432	1.62124	1.62784	1.58984	1.58869
20.2871	7065.94	6412.77	7474.21	7626.78	4985.45	5114.09	4156.85	3678.28	4612.18	4678.47	3135.97	3217.03	1.69983	1.74341	1.62054	1.63019	1.58976	1.58969
20.323	7065.9	6420.47	7475.55	7629.71	4971.5	5102.64	4155.89	3678.42	4609.42	4687.88	3129.07	3223.05	1.70021	1.74544	1.6218	1.62754	1.58881	1.58317
20.3589	7067.89	6418.98	7469.75	7630.21	4975.17	5114.16	4158.87	3673.26	4602.32	4681.45	3137.32	3207.22	1.69947	1.74749	1.62304	1.62988	1.5858	1.59458
20.3947	7059.94	6420.77	7458.76	7615.07	4984.65	5105.7	4157.59	3680.3	4607.05	4684.91	3138.71	3221.88	1.69809	1.74463	1.61899	1.62545	1.58812	1.58469
20.4306	7058.02	6410.29	7453.74	7620.63	4981.16	5100.91	4156.76	3671.73	4600.28	4676.18	3130.26	3213.77	1.69796	1.74585	1.62028	1.62967	1.59129	1.5872
20.4665	7057.74	6414.23	7460.61	7612.31	4973	5110.06	4161.31	3673.04	4610.34	4679.24	3133.83	3213.41	1.69604	1.7463	1.61823	1.62683	1.58688	1.59023
20.5024	7049.12	6413.23	7460.38	7606.63	4980.83	5105.11	4156.05	3677.68	4594.95	4675.28	3133.87	3213.2	1.69611	1.74382	1.6236	1.62699	1.58935	1.58879
20.5383	7055.23	6413.65	7446.86	7596.62	4967.52	5082.4	4156.08	3676.9	4588.62	4666.62	3121.31	3202.95	1.69757	1.74431	1.6229	1.62786	1.59149	1.58679
20.5742	7050.29	6406.77	7454.09	7600.71	4958.28	5086.67	4152.39	3676.44	4599.65	4674.18	3123.87	3207.95	1.69789	1.74266	1.62058	1.6261	1.58722	1.58565
20.61	7031.68	6404.97	7445.29	7600.97	4967.12	5091.97	4152.42	3669.51	4599.32	4667.06	3120.12	3195.81	1.69339	1.74546	1.61878	1.62864	1.59196	1.59333
20.6459	7045.3	6407.94	7445.03	7613.25	4964.59	5080.77	4143.4	3671.57	4600.15	4665.68	3122.99	3198.66	1.70037	1.74529	1.61843	1.63175	1.58969	1.5884
20.6818	7036.49	6406.82	7447.65	7599.21	4954.12	5083.36	4144.25	3665.62	4591.49	4668.49	3117.01	3204.86	1.69789	1.74781	1.62206	1.62776	1.58938	1.58614
20.7177	7033.88	6404.33	7443.77	7589.78	4954.23	5085.04	4149.9	3667.49	4591.7	4668.96	3116.92	3201.68	1.69495	1.74624	1.62114	1.62558	1.58946	1.58824
20.7536	7032.43	6401.82	7437.42	7588.34	4950.7	5078.31	4147.23	3669.23	4591.49	4666.54	3118.58	3197.29	1.69569	1.74473	1.61983	1.62612	1.58748	1.58832
20.7895	7023.76	6384.82	7434.7	7584.51	4951.59	5071.21	4137.65	3666.12	4581.03	4664.78	3117.19	3195.34	1.69752	1.74157	1.62293	1.62591	1.58848	1.58706
20.8254	7023.02	6385.25	7426.88	7583.72	4943.94	5073.06	4143.14	3659.65	4585.21	4659.07	3112.75	3196.62	1.6951	1.74477	1.61975	1.62773	1.58829	1.58701
20.8612	7020.07	6377.72	7433.53	7576.28	4946.97	5065.58	4136.11	3657.41	4580.57	4669.72	3102.73	3202.71	1.69726	1.74378	1.62284	1.62243	1.59439	1.58166
20.8971	7020.8	6380.92	7429.09	7578.21	4945.11	5071.8	4141.57	3663.67	4587.35	4657.69	3105.89	3195.72	1.6952	1.74167	1.61947	1.62703	1.59217	1.58706
20.933	7017.64	6382.74	7420.64	7577.71	4941.82	5064.59	4140.92	3657.99	4576.46	4654.65	3108.79	3191.55	1.6947	1.74488	1.62148	1.62798	1.58963	1.58687
20.9689	7019.47	6382.47	7420.21	7563.92	4935.28	5066.47	4147.7	3657.5	4581.8	4653.41	3108.57	3192	1.69238	1.74504	1.6195	1.62546	1.58764	1.58724
21.0048	7010.68	6377.7	7408.73	7552.73	4935.43	5061.83	4132.19	3662.78	4574.07	4650.75	3110.35	3185.51	1.6966	1.74122	1.61972	1.62398	1.58678	1.58902
21.0407	7015.64	6382.99	7414.04	7562	4935.29	5065.95	4133.27	3661.09	4577.22	4651.02	3108.38	3189.18	1.69736	1.74347	1.61977	1.62588	1.58773	1.58848
21.0766	7010.25	6369.7	7414.6	7549	4928.95	5062.91	4134.88	3654.13	4578.25	4647.45	3098.04	3186.63	1.6954	1.74315	1.61953	1.62433	1.59099	1.5888
21.1124	7012.17	6365.72	7407.88	7547.27	4926.37	5059.45	4134.61	3662.97	4572.8	4646.68	3104.04	3185	1.69597	1.73786	1.61999	1.62423	1.58708	1.58853
21.1483	7004.09	6379.75	7414.11	7546.86	4933.08	5056.66	4124.5	3655.91	4580.97	4646.47	3107.1	3191.11	1.69816	1.74505	1.61846	1.62421	1.58768	1.58461
21.1842	7008.43	6377.63	7421.65	7549.6	4933.82	5056.8	4126.94	3645.49	4576.93	4646.35	3096.9	3183.3	1.69821	1.74946	1.62153	1.62484	1.59315	1.58854
21.2201	7012.56	6366.62	7400.92	7542.74	4914.26	5057.65	4123.83	3657.37	4567	4629.04	3097.76	3179.16	1.70049	1.74077	1.62052	1.62944	1.58639	1.59088
21.256	7005.87	6363.92	7405.77	7548.32	4918.92	5055.06	4131.28	3657.02	4569.49	4631.95	3096.57	3176.07	1.69581	1.7402	1.6207	1.62962	1.5885	1.59161
21.2919	6991.57	6359.06	7394.55	7549.16	4922.58	5048.01	4124.29	3649.02	4561.48	4640.33	3097.75	3178.56	1.69522	1.74268	1.62109	1.62686	1.58908	1.58814
21.3278	6993.21	6361.91	7391.49	7537.95	4916.1	5049.86	4126.52	3648.34	4564.51	4638.4	3094.87	3176.5	1.6947	1.74378	1.61934	1.62512	1.58847	1.58975
21.3636	6993.29	6356.39	7389.92	7530.73	4917.24	5047.49	4117.85	3645.34	4568.04	4629.18	3087.01	3164.26	1.69829	1.7437	1.61774	1.6268	1.59288	1.59516
21.3995	6993.76	6353.97	7389.17	7530.2	4908.4	5045.13	4119.03	3646.2	4558.44	4631.31	3089.18	3167.42	1.69791	1.74263	1.62099	1.62594	1.5889	1.59282
21.4354	6973.9	6345.38	7388.06	7517.43	4907.41	5037.66	4116.81	3643.98	4561.26	4615.74	3088.78	3167.11	1.69401	1.74133	1.61974	1.62865	1.58878	1.59062
21.4713	6986.39	6342.14	7379.13	7519.63	4906.1	5036.61	4120.52	3640.19	4558.73	4622.24	3089.83	3166.84	1.69551	1.74225	1.61868	1.62684	1.58782	1.59042
21.5072	6989.3	6349.93	7379.73	7540.2	4915.4	5046.02	4115.62	3632.3	4547.82	4622.42	3088.33	3173.71	1.69824	1.74818	1.62269	1.63123	1.59161	1.58994
21.5431	6981.49	6348.26	7380.31	7524.67	4907.48	5039.94	4119.64	3639.38	4553.41	4623.86	3090.53	3172.61	1.69469	1.74432	1.62083	1.62736	1.58791	1.58858
21.5789	6976.9	6333.52	7375.29	7519	4897.35	5034.2	4121.32	3632.04	4548.23	4618.62	3082.32	3165.42	1.69288	1.74379	1.62157	1.62798	1.58885	1.59037
21.6148	6976.11	6331.62	7374.15	7523.47	4895.2	5030.24	4114.06	3631.41	4550.22	4619.36	3082.56	3166.96	1.69567	1.74357	1.62061	1.62868	1.58803	1.58835
21.6507	6983.19	6338.81	7379.85	7518.62	4906.99	5037.59	4111.67	3635.19	4553.39	4607.72	3082.78	3162.37	1.69838	1.74374	1.62074	1.63174	1.59174	1.59298
21.6866	6980.71	6340.57	7368.73	7512.06	4901.26	5035.64	4109.3	3633.9	4549.17	4611.84	3077.94	3159.31	1.69876	1.74484	1.6198	1.62886	1.59239	1.5939
21.7225	6973.29	6337.71	7364.19	7511.6	4895.73	5023.15	4107.63	3631.67	4547.95	4606.22	3076.34	3156.74	1.69764	1.74513	1.61923	1.63075	1.59141	1.59124
21.7584	6969.27	6333.25	7365.98	7511.33	4888.31	5015.83	4109.15	3632.07	4547.03	4611.6	3075.57	3159.94	1.69604	1.7437	1.61995	1.62879	1.5894	1.58732
21.7943	6969.34	6333.98	7358.81	7509.42	4886.36	5019.53	4106.29	3636.24	4535.14	4616.24	3069.9	3163.16	1.69724	1.7419	1.62262	1.62674	1.5917	1.58687
21.8301	6965.46	6330.91	7362.35	7508.51	4885.46	5019.86	4101.63	3628.36	4537.76	4613.81	3070.55	3159.08	1.69822	1.74484	1.62247	1.6274	1.59107	1.58903
21.866	6955.26	6317.9	7360.28	7499.69	4881.3	5013.9	4101.07	3624.01	4540.5	4609.2	3079.29	3152.33	1.69596	1.74334	1.62103	1.62711	1.5852	1.59054
21.9019	6957.48	6319.98	7359.81	7499	4881.59	5015.1	4105.18	3624.16	4536.09	4609.1	3076.1	3149.16	1.69481	1.74385	1.6225	1.627	1.58694	1.59252
21.9378	6961.29	6315.82	7348.91	7500.11	4880.45	5006.93	4101.85	3624.74	4536.34	4611.27	3071.89	3150.63	1.69711	1.74242	1.62001	1.62647	1.58874	1.58918
21.9737	6955.13	6315.23	7345.31	7499.76	4877.2	5003.24	4102.07	3623.05	4534.89	4606.86	3071.47	3152.49	1.69552	1.74307	1.61973	1.62796	1.5879	1.58708
22.0096	6947.92	6319.9	7349.94	7499.08	4873.56	5007.66	4106.38	3619.35	4532.07	4607.03	3071.02	3154.62	1.69198	1.74614	1.62176	1.62775	1.58695	1.58741
22.0455	6949.24	6313.32	7341.61	7494.11	4870.95	5005.97	4099.64	3616.2	4527.5	4608.02	3069.73	3158.78	1.69508	1.74584	1.62156	1.62632	1.58677	1.58478
22.0813	6951.33	6310.08	7335.89	7490.27	4868.42	5007.87	4096.87	3622.95	4522.65	4599.56	3066.15	3157.93	1.69674	1.7417	1.62203	1.62848	1.58779	1.58581
22.1172	6944.41	6308.77	7330.28	7485.55	4869.8	5006.4	4094.24	3620.84	4524.52	4600.08	3062.42	3146.07	1.69614	1.74235	1.62012	1.62726	1.59018	1.59132
22.1531	6937.14	6315.56	7328.31	7481.88	4871.49	4993.82	4100.26	3616.12	4525.33	4592.09	3060.32	3145.96	1.69188	1.7465	1.6194	1.6293	1.59182	1.58738
22.189	6949.11	6306.87	7331.15	7478.04	4870.32	5001.46	4092.57	3621.13	4520.79	4592.04	3062.67	3146.49	1.69798	1.74168	1.62165	1.62848	1.59022	1.58954
22.2249	6950.17	6310.61	7331.37	7477.02	4867.3	5005.52	4092.2	3621	4522.98	4587.35	3061.03	3138.28	1.6984	1.74278	1.62092	1.62992	1.59008	1.59499
22.2608	6940.49	6298.39	7331.56	7476.18	4865.43	5001.06	4092.13	3615.9	4516.36	4591.96	3052.7	3141.48	1.69606	1.74186	1.62333	1.6281	1.59381	1.59194
22.2967	6939.6	6299.23	7332.64	7476.31	4866.23	4998.63	4097.42	3622.79	4517.26	4592.22	3057.46	3141.86	1.69365	1.73878	1.62325	1.62804	1.5916	1.59098
22.3325	6923.07	6297.34	7319.45	7466.49	4854.06	4987.12	4089.09	3621.49	4527.68	4592.63	3056.92	3139.57	1.69306	1.73888	1.6166	1.62575	1.58789	1.58847
22.3684	6927.26	6297.41	7316.37	7454.14	4857.78	4983.69	4089.84	3614	4524.88	4590.47	3055.69	3139.69	1.69377	1.74251	1.61692	1.62383	1.58975	1.58732
22.4043	6930.68	6307.06	7326.05	7464.47	4853.07	4994.76	4084.53	3616.96	4507.71	4575.26	3053.08	3131.07	1.69681	1.74375	1.62523	1.63149	1.58957	1.59523
22.4402	6929.42	6307.11	7320.66	7464.25	4845.25	4990.23	4089.17	3615.35	4506.21	4576.85	3053.79	3130.64	1.69458	1.74454	1.62457	1.63087	1.58663	1.594
22.4761	6917.31	6295.61	7309.07	7454.67	4848.23	4980.85	4088.69	3612.42	4508.95	4582.91	3051.07	3135.29	1.69182	1.74276	1.62101	1.62662	1.58903	1.58864
22.512	6923.56	6292.83	7307	7458.32	4845.25	4981.18	4093.8	3611.2	4504.1	4583.13	3052.71	3138.81	1.69123	1.74259	1.6223	1.62734	1.5872	1.58696
22.5478	6925.08	6280.67	7308.42	7440.99	4850.5	4978.48	4079.57	3602.41	4506.33	4573.73	3055.95	3126.5	1.6975	1.74346	1.62181	1.6269	1.58723	1.59235
22.5837	6925.27	6279.12	7300.92	7442.81	4844.81	4975.25	4078.91	3603.7	4502.25	4571.69	3052.51	3128.94	1.69782	1.74241	1.62161	1.62802	1.58716	1.59008
22.6196	6915.75	6283.28	7302.2	7449.73	4845.49	4972.42	4080.39	3603.12	4499.93	4566.6	3049.47	3124.84	1.69488	1.74385	1.62274	1.63135	1.58896	1.59125
22.6555	6908.86	6279.88	7293.46	7438.37	4845.76	4964.94	4084.64	3604.02	4507.62	4562.26	3057.24	3127.18	1.69142	1.74246	1.61803	1.63041	1.58501	1.58767
22.6914	6908.4	6275.63	7291.39	7435.04	4838.03	4969.78	4079.68	3604.79	4502	4570.3	3050.11	3131.93	1.69337	1.74091	1.61959	1.62682	1.58618	1.58681
22.7273	6900.77	6272.36	7293.32	7431.7	4833.44	4964.25	4084	3606.52	4498.17	4568.49	3044.29	3131.85	1.68971	1.73917	1.6214	1.62673	1.58771	1.58509
22.7632	6916.96	6268.19	7289.64	7427.96	4842.15	4970.6	4069.35	3598.94	4495.82	4568.98	3040.06	3122.79	1.69977	1.74167	1.62143	1.62574	1.59278	1.59172
22.799	6918.37	6265.9	7288.14	7432.7	4833.42	4962.88	4080.6	3600.78	4497.11	4568	3036.56	3121.78	1.69543	1.74015	1.62063	1.62712	1.59174	1.58976
22.8349	6898.95	6267.54	7271.91	7431.43	4823.51	4964.92	4073.59	3599.16	4495.2	4558.02	3039.82	3117.78	1.69358	1.74139	1.6177	1.63041	1.58677	1.59245
22.8708	6898.33	6270.21	7278.6	7422.43	4829.03	4958.57	4072.03	3598.37	4490.24	4555.65	3035.77	3121.2	1.69408	1.74251	1.62098	1.62928	1.59071	1.58867
22.9067	6904.35	6265.79	7286.79	7419.53	4823.36	4956.85	4072.08	3587.91	4479.85	4559.39	3040.25	3119.31	1.69553	1.74636	1.62657	1.62731	1.5865	1.58909
22.9426	6896.38	6262.29	7281.09	7421.24	4819.73	4950.11	4062.86	3590.05	4483.81	4564.01	3036.65	3115.51	1.69742	1.74435	1.62386	1.62604	1.58719	1.58886
22.9785	6888.43	6255.08	7277.3	7412.16	4833.11	4948.26	4067.8	3584.01	4486.2	4552.28	3032.84	3116.84	1.6934	1.74527	1.62215	1.62823	1.59359	1.58759
23.0144	6884.8	6252.85	7273.35	7415.78	4830.65	4945.4	4067.75	3587.59	4486.63	4549.28	3031.01	3119.3	1.69253	1.74291	1.62112	1.6301	1.59374	1.58542
23.0502	6889.41	6242.49	7262.44	7412.74	4821.67	4947.23	4058.62	3580.15	4479.09	4556.77	3027.43	3106.21	1.69748	1.74364	1.62141	1.62675	1.59266	1.59269
23.0861	6887.62	6249.28	7268.13	7412.79	4818.38	4943.15	4059.26	3582.84	4481.33	4556	3027.83	3111.29	1.69677	1.74422	1.62187	1.62704	1.59136	1.58878
23.122	6875.44	6254.63	7268.43	7408.92	4819.81	4943.4	4060.28	3581.02	4476.9	4557.54	3031.58	3108.24	1.69334	1.7466	1.62354	1.62564	1.58986	1.59042
23.1579	6871.59	6251.38	7263.85	7403.99	4822.4	4943.07	4062	3584.33	4472.31	4549.1	3031.02	3103.55	1.69168	1.74409	1.62419	1.62757	1.59102	1.59271
23.1938	6879.05	6249.31	7258.84	7404.6	4809.46	4940.9	4068.12	3589.65	4476.94	4544.7	3029.74	3104.4	1.69096	1.74093	1.62138	1.62928	1.58742	1.59158
23.2297	6867.72	6246.98	7256.58	7402.35	4801.21	4931.78	4059.69	3586.19	4470.45	4545.97	3030.32	3106.36	1.69169	1.74195	1.62323	1.62833	1.58439	1.58764
23.2656	6856.64	6243.17	7251.03	7384.78	4805.06	4928.32	4052.83	3583.42	4466.92	4544.33	3027.76	3107	1.69181	1.74224	1.62327	1.62505	1.587	1.5862
23.3014	6863.96	6246.46	7249.44	7392.19	4805.82	4930.87	4056.81	3582.31	4475.61	4544.25	3031.86	3104.59	1.69196	1.7437	1.61977	1.62671	1.58511	1.58825
23.3373	6863.12	6235.42	7244.89	7385.41	4797.83	4928.65	4056.09	3580.31	4471.33	4538.17	3019.8	3094.65	1.69205	1.74159	1.6203	1.6274	1.58879	1.59264
23.3732	6866.85	6233.46	7247.64	7381.35	4798.21	4916.75	4060.72	3580.4	4465.48	4548.26	3020.51	3099.95	1.69104	1.74099	1.62304	1.6229	1.58855	1.58607
23.4091	6867.71	6234.58	7239.32	7389.21	4796.79	4920.36	4059.01	3578.84	4470.08	4545.4	3016.88	3099.18	1.69197	1.74207	1.61951	1.62565	1.58999	1.58763
23.445	6860.2	6239.79	7234.58	7389.1	4790.62	4918.04	4056.38	3578.83	4474.67	4541.06	3015.82	3096.49	1.69121	1.74353	1.61679	1.62718	1.5885	1.58826
23.4809	6853.09	6231.17	7238.99	7382.49	4792.31	4917.37	4044.14	3565.61	4464.77	4530.68	3014.51	3083.61	1.69457	1.74757	1.62136	1.62945	1.58975	1.59468
23.5167	6854.34	6231.35	7243.04	7383.47	4788.9	4909.75	4044.37	3571.03	4465.9	4529.52	3013.6	3084.78	1.69479	1.74497	1.62185	1.63008	1.58909	1.59161
23.5526	6860.99	6226.27	7231.23	7375.18	4799.2	4911.33	4045	3580.21	4454.68	4534.16	3015.35	3093	1.69617	1.73908	1.62329	1.62658	1.59159	1.58789
23.5885	6855.24	6223.72	7232.66	7377.68	4793.48	4910.09	4044.73	3575.13	4453.28	4535.74	3007.44	3087.96	1.69486	1.74084	1.62412	1.62656	1.59387	1.59008
23.6244	6853.31	6225.83	7227.52	7376.46	4783.12	4916.32	4047.16	3569.61	4461.68	4527.83	3019.98	3085.19	1.69336	1.74412	1.61991	1.62914	1.58382	1.59352
23.6603	6858.09	6224.63	7226.31	7369.94	4779.19	4911.09	4042.2	3570.68	4455.64	4526.7	3008.57	3084.85	1.69662	1.74326	1.62184	1.6281	1.58852	1.592
23.6962	6841.22	6209.12	7214.13	7363.15	4785.79	4905.26	4040.08	3569.59	4451.67	4524.84	3005.38	3081.46	1.69334	1.73945	1.62054	1.62727	1.59241	1.59186
23.7321	6846.18	6209.98	7212.45	7360.71	4775.74	4911.53	4043.52	3569.57	4443.71	4518.57	3005.25	3078.14	1.69312	1.7397	1.62307	1.62899	1.58914	1.59562
23.7679	6846.27	6212.92	7213.57	7369.34	4772.71	4915.21	4044.99	3576.07	4443.34	4512.65	3000.81	3079.05	1.69253	1.73736	1.62346	1.63304	1.59047	1.59634
23.8038	6846.73	6209.86	7206.56	7356.94	4770.18	4906.18	4048.07	3571.26	4452.61	4514.9	2999.75	3076.2	1.69136	1.73884	1.6185	1.62948	1.59019	1.59488
23.8397	6838.83	6211.5	7208.71	7345.38	4767.96	4903.1	4041.08	3568.07	4449	4510.15	2999.64	3080.56	1.69233	1.74085	1.6203	1.62863	1.58951	1.59163
23.8756	6836.9	6208.09	7206.5	7341.94	4769.39	4901.25	4043.75	3563.86	4440.38	4507.85	2998.27	3078.13	1.69073	1.74196	1.62295	1.6287	1.59072	1.59228
23.9115	6830.93	6219.97	7200.79	7339.45	4775.93	4900.28	4033.77	3569.61	4444.66	4514.04	2996.3	3078.3	1.69344	1.74248	1.6201	1.62592	1.59394	1.59188
23.9474	6834.83	6219.84	7204.76	7342.31	4771.81	4899.93	4036.28	3565.16	4436.19	4508.37	2992	3076.32	1.69335	1.74461	1.62409	1.62859	1.59486	1.59279
23.9833	6840.97	6206.06	7197.84	7341.72	4761.31	4904	4037.22	3565.89	4432.2	4507.38	2990.29	3073.71	1.69447	1.74039	1.62399	1.62882	1.59226	1.59547
24.0191	6829.8	6195.16	7193.22	7341.5	4755.6	4897.11	4037.89	3567.05	4431.15	4502.67	2990.2	3074.5	1.69143	1.73678	1.62333	1.63048	1.5904	1.59281
24.055	6816.96	6198.92	7183.64	7340.44	4757.2	4885.21	4035.18	3566.33	4428.52	4505.85	2994.32	3071.38	1.68938	1.73818	1.62213	1.62909	1.58874	1.59056
24.0909	6826.9	6200.61	7183.26	7339.21	4756.8	4879.46	4033.05	3563.72	4428.08	4513.04	2990.72	3068.97	1.69274	1.73993	1.62221	1.62623	1.59052	1.58994
24.1268	6824.27	6194.53	7190.45	7334.08	4752.57	4876.88	4032.98	3558.4	4425.01	4510.8	2989.8	3069.13	1.69211	1.74082	1.62496	1.62589	1.5896	1.58901
24.1627	6809.64	6193.61	7185.77	7331.48	4753.99	4881.56	4035.62	3554.98	4426.69	4505.58	2993.53	3066.86	1.68738	1.74224	1.62328	1.6272	1.58809	1.59171
24.1986	6817.26	6192.61	7177.07	7335.99	4754.45	4881.78	4038.65	3555.51	4432.99	4500.76	2990.08	3067.16	1.68801	1.74169	1.61901	1.62994	1.59007	1.59163
24.2344	6823.35	6183.78	7167.7	7330.76	4747.44	4878.81	4029.33	3555.22	4426.22	4494.06	2985.65	3064.66	1.69342	1.73935	1.61937	1.63121	1.59009	1.59196
24.2703	6822.5	6185	7174.85	7323.06	4746.7	4880.85	4031.7	3554.89	4417.57	4489.82	2982.91	3061.65	1.69221	1.73986	1.62416	1.63104	1.5913	1.59419
24.3062	6813.68	6176.34	7174.3	7318.16	4748.77	4871.35	4034.9	3544.11	4411.79	4490.8	2983.63	3063.46	1.68869	1.7427	1.62617	1.62959	1.59161	1.59014
24.3421	6816.35	6172.53	7165.59	7322.51	4749.6	4870	4028.08	3549.42	4413.62	4493.93	2983.67	3066.51	1.69221	1.73903	1.62352	1.62942	1.59186	1.58813
24.378	6813.55	6185.44	7164.99	7304.47	4740.44	4874.88	4028.68	3551.5	4423.31	4484.72	2981.34	3059.16	1.69126	1.74164	1.61983	1.62875	1.59004	1.59354
24.4139	6805.65	6185.37	7169.05	7305.89	4738.89	4871.69	4037.13	3554.81	4421.82	4481.91	2984.74	3058.86	1.68576	1.74	1.62129	1.63008	1.58771	1.59265
24.4498	6801.62	6173.95	7152.3	7303.14	4738.4	4862.48	4020.34	3543.54	4417.05	4485.44	2977.26	3058.56	1.6918	1.74231	1.61925	1.62819	1.59153	1.5898
24.4856	6796.21	6184.77	7150.35	7301.48	4735.02	4857.92	4024	3539.19	4412.17	4494.03	2978.04	3053.07	1.68892	1.74751	1.6206	1.6247	1.58998	1.59116
24.5215	6805.6	6169.4	7150.83	7306.3	4739.96	4853.03	4019.88	3545.23	4411.69	4484.43	2976.52	3040.64	1.69298	1.7402	1.62088	1.62926	1.59245	1.59605
24.5574	6800.8	6162.66	7148.87	7309.35	4735.41	4858.34	4024.31	3543.86	4413.65	4483.82	2974.21	3044.25	1.68993	1.73897	1.61972	1.63016	1.59215	1.59591
24.5933	6793.56	6163	7149.62	7295.95	4730.97	4852.13	4015.43	3536	4405.83	4481.82	2972.19	3050.03	1.69186	1.74293	1.62276	1.6279	1.59174	1.59085
24.6292	6786.1	6162.02	7147.01	7294.53	4728.39	4848.98	4016.27	3533.9	4402.45	4485.41	2969.32	3050.75	1.68965	1.74369	1.62342	1.62628	1.59241	1.58944
24.6651	6788.02	6154.79	7146.25	7305.37	4723.34	4848.97	4014.76	3539.51	4404	4479.73	2973.59	3050.66	1.69077	1.73888	1.62267	1.63076	1.58843	1.58948
24.701	6791.23	6151.86	7149.26	7298.67	4720.65	4849.35	4019.54	3537.26	4401.41	4483.92	2971.44	3048.16	1.68956	1.73916	1.62431	1.62774	1.58867	1.59091
24.7368	6789.49	6155.65	7134.17	7292.79	4723.89	4850.06	4013.95	3529.29	4400.94	4481.41	2970.03	3048.06	1.69147	1.74416	1.62105	1.62734	1.59052	1.59119
24.7727	6788.75	6151.32	7125.86	7295.57	4718.16	4859.33	4014.11	3530.12	4397.66	4478.45	2967.23	3054.39	1.69122	1.74252	1.62038	1.62904	1.59009	1.59093
24.8086	6788.22	6147.01	7132.02	7291.43	4718.45	4838.6	4008.38	3528.82	4401.01	4470.73	2971.79	3049.72	1.69351	1.74194	1.62054	1.63093	1.58775	1.58657
24.8445	6782.47	6140.02	7119.8	7288.55	4720.54	4840.58	4008.83	3528.09	4394.15	4467.7	2968.97	3047	1.69188	1.74032	1.62029	1.63139	1.58996	1.58864
24.8804	6767.75	6140.26	7136.55	7275.77	4718.84	4850.86	4003.31	3529.73	4400.09	4461.15	2964.16	3040.05	1.69054	1.73958	1.62191	1.63092	1.59197	1.59565
24.9163	6773.81	6139.66	7132.32	7280.83	4711.17	4848.02	4008.23	3526.36	4390.75	4462.28	2957.55	3045.34	1.68998	1.74107	1.6244	1.63164	1.59293	1.59195
24.9522	6768.65	6131.75	7134.72	7272.52	4705.18	4838.59	4004.75	3525.88	4397.6	4462.43	2964.96	3038.21	1.69016	1.73907	1.62241	1.62972	1.58693	1.59258
24.988	6765.18	6140.37	7126.43	7276.78	4702.95	4845.03	4008.01	3526.77	4400.87	4463.67	2967.99	3040.23	1.68791	1.74108	1.61932	1.63022	1.58456	1.59364
25.0239	6767.26	6131	7117.96	7275.01	4705.38	4824.7	4009.45	3520.32	4385.5	4457.7	2963.16	3038.12	1.68783	1.7416	1.62306	1.63201	1.58796	1.58806
25.0598	6765.74	6130.35	7124.94	7275.61	4704.37	4827.86	4005.85	3522.36	4386.28	4459.74	2961.95	3039.69	1.68897	1.74041	1.62437	1.6314	1.58827	1.58827
25.0957	6764.32	6133.58	7123.79	7269.84	4700.05	4841.65	4006.03	3532.39	4386.19	4465.55	2962.15	3033.6	1.68853	1.73638	1.62414	1.62798	1.5867	1.59601
25.1316	6763.29	6134.13	7118.75	7269.68	4694.45	4834.17	3998.29	3526.13	4383.53	4459.55	2961.92	3031.61	1.69154	1.73962	1.62398	1.63014	1.58493	1.59459
25.1675	6755.61	6121.6	7119.63	7265.03	4700.68	4829.41	3987.57	3526.15	4382.36	4459.87	2952.3	3029.64	1.69417	1.73606	1.62461	1.62898	1.59221	1.59405
25.2033	6754.08	6133.24	7116.83	7261.19	4697.69	4831.01	3993.05	3525.65	4384.02	4459.32	2955.81	3037.79	1.69146	1.73961	1.62336	1.62832	1.5893	1.59031
25.2392	6747.11	6119.64	7107.94	7245.25	4700.47	4827.49	3999.21	3517.98	4375.79	4454.99	2954.06	3034.17	1.68711	1.73953	1.62438	1.62632	1.59119	1.59104
25.2751	6748.32	6122.92	7103.46	7243.04	4704.35	4821.37	4003.19	3515.44	4374.6	4452.77	2954.09	3033.64	1.68574	1.74172	1.6238	1.62664	1.59249	1.5893
25.311	6745.07	6122.31	7102.96	7244.51	4696.04	4823.05	3993.8	3516.05	4366.14	4435.89	2952.86	3029.55	1.68888	1.74124	1.62683	1.63316	1.59034	1.592
25.3469	6738.71	6118.11	7090.96	7240.42	4691.97	4813.47	3990.97	3515.94	4367.26	4443.63	2951.27	3028.77	1.68849	1.7401	1.62366	1.62939	1.58981	1.58925
25.3828	6742.88	6106.94	7092.75	7246.38	4691.67	4817.77	3983.92	3511.76	4374.39	4447.04	2947.96	3020.42	1.69252	1.739	1.62143	1.62948	1.5915	1.59506
25.4187	6739.98	6112.91	7091.38	7244.66	4688.37	4812.65	3982.56	3509.12	4368.19	4439.55	2944.02	3018.25	1.69237	1.74201	1.62342	1.63185	1.59251	1.59452
25.4545	6739.07	6111	7097.01	7233.42	4675.19	4814.07	3989.09	3509.06	4370.57	4436.66	2949.28	3019.76	1.68937	1.74149	1.62382	1.63038	1.5852	1.59419
25.4904	6735.32	6115.06	7091	7238.37	4684.14	4814.81	3986.61	3505.13	4364.67	4433.31	2943.69	3015.65	1.68948	1.7446	1.62464	1.63272	1.59125	1.59661
25.5263	6724.77	6118.65	7076.92	7241.89	4676.84	4809.35	3975.28	3511.98	4368.69	4433.14	2950.96	3025.23	1.69165	1.74222	1.61992	1.63358	1.58485	1.58975
25.5622	6727.94	6110.03	7082.11	7243.9	4678.34	4804.37	3976.36	3510.21	4376.52	4433.13	2952.71	3020.27	1.69199	1.74064	1.61821	1.63404	1.58443	1.59071
25.5981	6720.33	6100.49	7085.05	7227.34	4673.77	4798.75	3976.04	3509.06	4353.97	4436.65	2940.79	3021.99	1.69021	1.7385	1.62726	1.62901	1.58929	1.58794
25.634	6718.18	6099.59	7076.53	7226.84	4674.91	4802.13	3977.92	3502.97	4351.23	4428.67	2946.55	3015.13	1.68887	1.74126	1.62633	1.63183	1.58657	1.59268
25.6699	6710.6	6091.75	7065.36	7229.63	4682.37	4801.9	3976.83	3504.67	4350.95	4422.8	2937.34	3012.5	1.68742	1.73818	1.62386	1.63463	1.59409	1.59399
25.7057	6714.02	6095.5	7061.78	7228.72	4676.03	4799.58	3971.7	3502.55	4350.21	4428.75	2934.17	3010.25	1.69046	1.74031	1.62332	1.63223	1.59365	1.59441
25.7416	6718.91	6090.63	7066.14	7207.59	4673.85	4805.24	3967.68	3504.55	4348.32	4427.72	2936.07	3008.79	1.69341	1.73792	1.62503	1.62783	1.59187	1.59707
25.7775	6708.26	6089.2	7060.78	7208.95	4668.61	4791.04	3968.86	3502.85	4349.52	4425.01	2935.81	3002.61	1.69022	1.73836	1.62335	1.62914	1.59023	1.59563
25.8134	6713.63	6088.12	7046.77	7218.46	4669.41	4795.04	3974.33	3487.56	4337.55	4417.78	2930.57	3001.85	1.68925	1.74567	1.6246	1.63395	1.59334	1.59736
25.8493	6708.88	6088.53	7051.71	7210.13	4665.93	4785.46	3974.58	3494.61	4342.36	4418.96	2928.86	3003.35	1.68795	1.74226	1.62394	1.63163	1.59309	1.59338
25.8852	6699.68	6085.6	7052.66	7203.75	4658.76	4782.01	3965.54	3502.81	4340.35	4419.62	2931.28	3017.16	1.68947	1.73735	1.6249	1.62995	1.58933	1.58493
25.9211	6705.79	6083.47	7055.75	7199.88	4655.96	4785.09	3961.34	3501.15	4340.13	4417.66	2927.95	3007.99	1.69281	1.73756	1.6257	1.6298	1.59018	1.59079
25.9569	6700.64	6072.08	7043.4	7189.79	4649.66	4780.61	3970.47	3490.11	4338.92	4417.09	2927.82	3000.78	1.68762	1.7398	1.6233	1.62772	1.5881	1.59312
25.9928	6698.19	6070	7049.34	7198.14	4651.23	4780.76	3967.97	3489.93	4335.89	4417.3	2923.26	2994.98	1.68807	1.73929	1.62581	1.62954	1.59111	1.59626
26.0287	6689.98	6073.45	7036.79	7198.23	4649.27	4776.87	3964.71	3489.99	4333.35	4408.16	2931.9	3001.14	1.68738	1.74025	1.62387	1.63293	1.58576	1.59169
26.0646	6688.43	6069.18	7035.37	7195.69	4648.58	4772.16	3965.98	3491.27	4332.93	4411.19	2930.17	3000.73	1.68645	1.73839	1.6237	1.63124	1.58645	1.59033
26.1005	6687.32	6074.91	7044.17	7190.78	4653.23	4770.21	3951.28	3486.52	4324.6	4407.49	2919.93	2995.19	1.69244	1.7424	1.62886	1.63149	1.59361	1.59262
26.1364	6684.74	6069.44	7036.28	7187.6	4645.73	4769.85	3954.48	3487.52	4332.23	4409.32	2921.55	2995.35	1.69042	1.74033	1.62417	1.6301	1.59016	1.59242
26.1722	6685.56	6055.64	7028.07	7181.79	4636.89	4772.67	3956.47	3492.75	4336.6	4414.83	2927.02	2987.49	1.68978	1.73377	1.62064	1.62674	1.58417	1.59755
26.2081	6684.23	6062.15	7027.87	7181.1	4636.95	4771.43	3952.28	3489.62	4336.55	4409.1	2923.86	2985.07	1.69123	1.73719	1.62061	1.6287	1.5859	1.59843
26.244	6678.73	6064.18	7031.83	7185.21	4642.74	4764.13	3957.29	3482.1	4332.35	4404.13	2919.33	2989.48	1.6877	1.74153	1.6231	1.63147	1.59034	1.59363
26.2799	6682.96	6065.57	7028.89	7180.88	4642.52	4758.1	3958.31	3487.23	4330.66	4405.95	2916.21	2995.02	1.68834	1.73937	1.62305	1.62981	1.59197	1.58867
26.3158	6673.58	6065.33	7019.15	7172.38	4638.18	4755.16	3955.47	3487.48	4326.88	4407.54	2913.41	2991.38	1.68718	1.73917	1.62222	1.6273	1.59201	1.58962
26.3517	6672.75	6066.35	7018.32	7170.94	4635.8	4756.57	3958.32	3487.98	4326.7	4407.43	2915.96	2988.87	1.68575	1.73922	1.6221	1.62701	1.5898	1.59143
26.3876	6674.12	6058.87	7019.5	7171.37	4629.99	4756.86	3957.34	3485.88	4324.28	4400.27	2919.73	2988	1.68652	1.73812	1.62327	1.62976	1.58576	1.59199
26.4234	6668.77	6051.32	7017.25	7170.03	4625.63	4758.59	3951.78	3479.42	4322.11	4393.29	2912.93	2985.94	1.68754	1.73918	1.62357	1.63204	1.58796	1.59367
26.4593	6668.02	6057.46	7013.78	7158.54	4628.39	4759.74	3945.79	3481.71	4321.77	4392.79	2904.81	2985.02	1.68991	1.73979	1.6229	1.62961	1.59335	1.59454
26.4952	6665.51	6055.53	7009.97	7151.27	4626.79	4752.38	3944.85	3481.04	4320.83	4393.37	2907.7	2980.24	1.68968	1.73958	1.62237	1.62774	1.59122	1.59463
26.5311	6662.89	6051.37	7007.57	7153.75	4621.81	4745.05	3947.1	3477.15	4321.47	4392.55	2909.26	2975.33	1.68804	1.74032	1.62157	1.62861	1.58866	1.5948
26.567	6654.61	6052.64	7002.71	7165.24	4627.36	4746.09	3945.66	3477.92	4313.8	4385.36	2907.58	2979.34	1.68656	1.74031	1.62333	1.6339	1.59148	1.593
26.6029	6662.44	6047.28	6995.71	7157.9	4624.01	4742.92	3946.01	3483.74	4310.23	4384.99	2905.74	2980.91	1.6884	1.73586	1.62305	1.63237	1.59134	1.5911
26.6388	6658.21	6045.65	7010.8	7151.35	4617.32	4743.82	3942.82	3478.65	4311.64	4391.73	2900.3	2980.41	1.68869	1.73793	1.62602	1.62837	1.59202	1.59167
26.6746	6659.17	6047.31	7005.53	7147.26	4609.48	4736.93	3943.81	3475.5	4313.55	4390.04	2898.12	2978.66	1.68851	1.73998	1.62408	1.62806	1.59051	1.59029
26.7105	6647.85	6038.04	7003.37	7141.61	4608.08	4734.4	3945.99	3474.66	4311.69	4379.62	2897.79	2976.97	1.68471	1.73774	1.62428	1.63065	1.59021	1.59034
26.7464	6651.43	6042.94	6995.76	7139.2	4611.41	4735.09	3950.63	3472.3	4306.3	4378.06	2896.46	2973.83	1.68364	1.74032	1.62454	1.63068	1.59208	1.59225
26.7823	6649.72	6042.09	6991.53	7128.35	4609.46	4740.76	3938.4	3469.77	4308.32	4375.53	2892.28	2969.04	1.68843	1.74135	1.6228	1.62914	1.59371	1.59673
26.8182	6646.29	6038.57	6990.69	7135.48	4606.72	4738.14	3938.31	3472.57	4313.43	4378.96	2889.88	2969.67	1.6876	1.73894	1.62068	1.62949	1.59408	1.59551
26.8541	6650.91	6034.63	6985.31	7128.98	4611.09	4732.92	3941.57	3478.92	4302.26	4369.63	2896.7	2967.65	1.68738	1.73463	1.62364	1.63148	1.59184	1.59484
26.89	6649.57	6038.57	6990.7	7119.95	4597.91	4737.84	3933.52	3477.3	4308.8	4372.56	2891.13	2966.74	1.69049	1.73657	1.62242	1.62832	1.59035	1.59699
26.9258	6632.33	6032.37	6981.34	7120.01	4598.8	4728.11	3937.74	3469.79	4299.11	4366.46	2888.27	2972.88	1.6843	1.73854	1.6239	1.63061	1.59223	1.59042
26.9617	6637.53	6040.39	6982.3	7117.12	4597.3	4728.94	3934.32	3469.03	4295.76	4364.61	2883.7	2968.14	1.68708	1.74123	1.62539	1.63064	1.59423	1.59323
26.9976	6645.15	6026.79	6970.34	7116.28	4594.53	4724.17	3932.35	3466.42	4296.99	4372.85	2891.35	2960.73	1.68987	1.73862	1.62215	1.62738	1.58906	1.59561
27.0335	6640.8	6023.07	6974.06	7119.91	4598.54	4721.12	3933.47	3463.41	4298.44	4368.8	2894.67	2963.05	1.68828	1.73906	1.62246	1.62972	1.58862	1.59333
27.0694	6637.64	6023.9	6968.11	7112.24	4599.3	4727.91	3932.61	3463.16	4287.52	4356.47	2887.23	2965.55	1.68785	1.73942	1.62521	1.63257	1.59298	1.59428
27.1053	6636.28	6018.41	6962.98	7111.23	4592.74	4718.94	3931.41	3462.71	4284.65	4359.89	2883.88	2969.98	1.68801	1.73806	1.6251	1.63106	1.59255	1.58888
27.1411	6626.32	6014.69	6969.05	7109.81	4585.44	4715.88	3934.61	3465.25	4291.34	4362.81	2884.39	2966.58	1.68411	1.73572	1.62398	1.62964	1.58974	1.58967
27.177	6623.73	6011.04	6955.65	7101.44	4576.44	4706.93	3929.33	3460.88	4291.14	4361.98	2879.88	2961.25	1.68571	1.73685	1.62093	1.62803	1.58911	1.5895
27.2129	6625.52	6007.87	6950.88	7093.93	4584.07	4704.84	3924.92	3458.22	4278.96	4356.94	2883.01	2963.14	1.68806	1.73727	1.62443	1.62819	1.59003	1.58779
27.2488	6622.32	6010.84	6956.24	7099.81	4581.51	4712.08	3929.48	3461.13	4284.69	4363.14	2882.35	2965.48	1.68529	1.73667	1.62351	1.62722	1.58951	1.58898
27.2847	6617.34	6004.86	6953.13	7091.61	4584.75	4713.36	3928.24	3454.91	4279.03	4344.81	2877.78	2958.89	1.68456	1.73807	1.62493	1.6322	1.59316	1.59295
27.3206	6622.95	6006.78	6949.04	7091.86	4585.82	4710.41	3927.37	3455.58	4278.74	4347.05	2874.17	2951.47	1.68636	1.73828	1.62409	1.63142	1.59553	1.59596
27.3565	6617.86	6010.63	6947.2	7086.32	4578.19	4709.94	3918.42	3461.95	4279.31	4349.49	2877.02	2947.13	1.68891	1.7362	1.62344	1.62923	1.5913	1.59815
27.3923	6618.08	6004.06	6947.82	7093.67	4577.69	4700.24	3921.4	3460.02	4272.98	4354.54	2874.87	2946.63	1.68768	1.73527	1.62599	1.62903	1.59231	1.59512
27.4282	6609.97	6000.29	6944.53	7083.04	4568.62	4701.86	3918.75	3455.38	4273.04	4337.62	2868.97	2944.78	1.68675	1.73651	1.6252	1.63293	1.59242	1.59668
27.4641	6608.61	5991.95	6937.93	7085.17	4564.45	4693.92	3913.88	3451.33	4266.06	4341.81	2863.93	2947.16	1.68851	1.73613	1.62631	1.63185	1.59377	1.59269
27.5	6603.67	5990.7	6935.94	7080.46	4564.76	4702.83	3913.75	3456.29	4263.63	4340.94	2870.17	2951.68	1.6873	1.73328	1.62677	1.63109	1.59042	1.59327
27.5359	6610.89	5989.84	6941.82	7080.47	4558.79	4703.07	3915.74	3454.73	4262.22	4339.87	2865.55	2947.7	1.68829	1.73381	1.62869	1.6315	1.5909	1.59551
27.5718	6606.54	5987.42	6930.04	7083.4	4567.84	4694.52	3910.18	3446.5	4269.1	4341.87	2869.62	2950.17	1.68957	1.73725	1.6233	1.63142	1.59179	1.59127
27.6077	6600.85	5985.63	6922.55	7081.16	4563.32	4690.22	3909.5	3447.1	4265.53	4341.91	2870.68	2941.3	1.68841	1.73643	1.62291	1.63089	1.58963	1.59461
27.6435	6593.26	5975.04	6921.9	7076.49	4557.79	4693.36	3907.11	3443.54	4264.23	4326.59	2862.25	2941.44	1.6875	1.73514	1.62325	1.63558	1.59238	1.5956
27.6794	6598.62	5982.51	6925.51	7075.76	4556.03	4684.92	3906.14	3438.45	4261.24	4331.35	2867.39	2944.3	1.68929	1.73988	1.62523	1.63362	1.58891	1.59118
27.7153	6591.94	5977.73	6924.24	7070.08	4555.88	4688.69	3913.86	3434.45	4267.43	4333.96	2860.27	2936.32	1.68426	1.74052	1.62258	1.63132	1.59281	1.59679
27.7512	6592.98	5981.65	6912.15	7062.57	4552.5	4682.94	3906.25	3436.86	4256.88	4327.65	2859.91	2941.82	1.6878	1.74044	1.62376	1.63197	1.59184	1.59185
27.7871	6589.14	5974.76	6915.69	7062	4550.73	4688.76	3904.91	3438.64	4261.94	4335.15	2862.81	2941.59	1.6874	1.73754	1.62266	1.62901	1.5896	1.59395
27.823	6591.49	5981.44	6912.52	7062.24	4552.32	4677.31	3904.63	3440.68	4260.85	4325.9	2863.49	2935	1.68812	1.73845	1.62233	1.63255	1.58978	1.59363
27.8589	6582.66	5965.49	6911.3	7056.87	4552.26	4681.24	3907.16	3436.18	4255.27	4329.47	2861.18	2937.48	1.68477	1.73608	1.62417	1.62996	1.59105	1.59362
27.8947	6579.16	5970.76	6914.2	7047.96	4547.29	4679.85	3907.23	3433.82	4253.82	4323.82	2859.58	2929.59	1.68384	1.73881	1.62541	1.63003	1.59019	1.59744
27.9306	6568.32	5964	6912.29	7045.69	4540.46	4673.43	3913.32	3440.8	4246.25	4319.72	2858.37	2929.15	1.67845	1.73332	1.62786	1.63105	1.58848	1.59549
27.9665	6576.24	5965.46	6909.83	7041.34	4545.03	4667.12	3903.08	3434.67	4249.21	4319.27	2852.43	2930.37	1.68489	1.73683	1.62614	1.63022	1.59339	1.59268
28.0024	6566.07	5962.54	6901.42	7044.32	4529.81	4663.73	3897.71	3432.89	4245.34	4314.83	2845.22	2929.12	1.6846	1.73689	1.62565	1.63258	1.59208	1.59219
28.0383	6564.17	5954.81	6898.5	7050.55	4530.26	4658.12	3906.11	3429.18	4245.34	4316.19	2848.66	2925.91	1.68049	1.73651	1.62496	1.63351	1.59032	1.59203
28.0742	6560.44	5946.94	6903.87	7037.15	4540.97	4670.34	3889.76	3421.99	4247.73	4307.64	2845.88	2924.82	1.68659	1.73786	1.62531	1.63364	1.59563	1.5968
28.11	6568.86	5949.7	6892.64	7037.27	4530.42	4665.75	3896.59	3425.87	4251.61	4308.98	2848.82	2926.25	1.6858	1.7367	1.62118	1.63316	1.59028	1.59444
28.1459	6566.24	5957.66	6890.37	7033.13	4532.42	4664.46	3900.52	3430.4	4241.72	4307.5	2844.25	2927.09	1.68343	1.73673	1.62443	1.63276	1.59354	1.59355
28.1818	6568.71	5955.91	6889.35	7029.03	4530.15	4664.2	3900.38	3431.2	4243.46	4304.21	2845.93	2924.97	1.68412	1.73581	1.62352	1.63306	1.5918	1.59462
28.2177	6572.62	5953.65	6896.09	7024.93	4527.45	4655.17	3889.88	3420.44	4232.83	4304.19	2846.45	2914.81	1.68967	1.74061	1.62919	1.63212	1.59056	1.59707
28.2536	6568.2	5949.28	6893.36	7034.12	4527.07	4656.63	3896.6	3431.5	4237.35	4309.31	2845.17	2917.89	1.68562	1.73372	1.62681	1.63231	1.59114	1.59589
28.2895	6566.64	5947	6886.77	7026.16	4520.25	4654.05	3882.87	3419.99	4227.83	4300.69	2836.59	2918.32	1.69118	1.73889	1.62891	1.63373	1.59355	1.59477
28.3254	6564.86	5947.73	6879.18	7027.01	4515.4	4647	3887.87	3426.53	4232.63	4301.05	2842.06	2919.46	1.68855	1.73579	1.62527	1.63379	1.58878	1.59173
28.3612	6556.13	5950.43	6879.74	7017.06	4503.87	4646.68	3882.67	3426.44	4233.62	4300.7	2834.56	2911.32	1.68856	1.73662	1.62503	1.63161	1.58891	1.59607
28.3971	6544.56	5940.37	6872.56	7016.55	4506.19	4647.42	3887.08	3426.13	4230.72	4305.72	2833.25	2912.92	1.68367	1.73384	1.62444	1.62959	1.59047	1.59545
28.433	6551.77	5941.06	6867.25	7019.85	4516.65	4639.98	3885.55	3416.16	4232.49	4303.56	2833.86	2917.47	1.68619	1.7391	1.62251	1.63117	1.59381	1.59041
28.4689	6553.77	5940.85	6866.79	7011.65	4514.25	4639.86	3887.3	3414.23	4231.89	4299.01	2830.09	2911.39	1.68594	1.74003	1.62263	1.63099	1.59509	1.59369
28.5048	6546.6	5935.07	6868.48	7013.48	4512.43	4643.13	3885.03	3413.6	4222.98	4296.1	2831.99	2908.69	1.68508	1.73865	1.62645	1.63252	1.59338	1.5963
28.5407	6545.36	5928.25	6862.61	7012.89	4508.54	4638.92	3883.9	3413.41	4222.83	4297.23	2838.2	2913.87	1.68525	1.73675	1.62512	1.63196	1.58852	1.59202
28.5766	6549.25	5920.82	6856.21	7006.6	4506.53	4633.31	3882.43	3410.4	4219.93	4297.39	2831.33	2914.21	1.68689	1.73611	1.62472	1.63043	1.59166	1.5899
28.6124	6548.49	5925.17	6856.74	7006.3	4503.98	4632.16	3879.61	3409.83	4219.17	4290.81	2826.36	2908.69	1.68793	1.73767	1.62514	1.63286	1.59356	1.59252
28.6483	6551.31	5930.43	6855.56	7001.22	4504.53	4636.29	3878.21	3412.22	4213.6	4288.23	2831.33	2905.65	1.68926	1.738	1.62701	1.63266	1.59096	1.59561
28.6842	6552.9	5930.45	6856.41	6998.68	4509.18	4632.31	3880.33	3412.91	4209.22	4288.62	2826.85	2903.6	1.68875	1.73765	1.6289	1.63192	1.59513	1.59537
28.7201	6549.92	5927.22	6857.81	6996.23	4504.97	4624.29	3883.66	3413.52	4212.34	4288.82	2823.98	2900.39	1.68653	1.7364	1.62803	1.63127	1.59526	1.59437
28.756	6533.93	5921.34	6850.9	6990.79	4492.67	4620.57	3882.95	3412.65	4213.24	4288.63	2828.27	2900.89	1.68272	1.73511	1.62604	1.63007	1.58849	1.59281
28.7919	6525.09	5925.8	6845.28	6993.1	4490.53	4618.39	3875.44	3409.5	4209.53	4283.04	2823.48	2900.81	1.6837	1.73803	1.62614	1.63274	1.59043	1.5921
28.8278	6534.2	5910.18	6844.97	6981.88	4488.7	4615.18	3880.92	3409.55	4207.83	4281.95	2819.28	2899.59	1.68367	1.73342	1.62672	1.63054	1.59214	1.59166
28.8636	6526.62	5908.42	6843.46	6984.6	4483.64	4616.57	3876.83	3409.58	4210.35	4281.43	2817.17	2897.17	1.68349	1.73289	1.62539	1.63137	1.59154	1.59348
28.8995	6520.93	5917.21	6839.06	6985.06	4481.55	4618.23	3872.3	3405.2	4215.15	4282.78	2822.21	2894.69	1.68399	1.7377	1.6225	1.63096	1.58796	1.59542
28.9354	6517.51	5913.86	6848.43	6993.09	4482.57	4609.51	3873.89	3405.56	4211.44	4277.63	2825.47	2898	1.68242	1.73653	1.62615	1.6348	1.58649	1.59058
28.9713	6517.09	5908.83	6839.25	6969.16	4477.43	4607.03	3868.93	3401.85	4210.97	4277.3	2816.67	2888.25	1.68447	1.73695	1.62415	1.62934	1.58962	1.59509
29.0072	6520.59	5901.7	6829.33	6975.1	4478.63	4603.07	3868.04	3409.06	4210.22	4290.25	2817.42	2888.78	1.68576	1.73118	1.62209	1.6258	1.58962	1.59343
29.0431	6503.54	5897.03	6824.13	6969.57	4478.95	4603	3862.85	3396.33	4199.27	4276.18	2814.32	2887.21	1.68361	1.73629	1.62508	1.62986	1.59149	1.59427
29.0789	6495.07	5894.66	6815.63	6965.57	4484.44	4604.85	3855.72	3394.85	4187.61	4278.87	2813.44	2881.59	1.68453	1.73635	1.62757	1.6279	1.59394	1.59802
29.1148	6495.62	5898.72	6825.72	6969.72	4480.28	4601.07	3863.5	3388.89	4197.79	4275.15	2811.61	2887.15	1.68128	1.74061	1.62603	1.63029	1.59349	1.59363
29.1507	6496.36	5895.31	6825.06	6954.8	4468.43	4599.92	3864.21	3385.86	4194.17	4277.15	2805.35	2886.68	1.68116	1.74116	1.62727	1.62604	1.59283	1.5935
29.1866	6502.21	5893.92	6818.73	6956.44	4469.07	4596.88	3856.36	3395.97	4190.69	4266.74	2808.53	2888.77	1.6861	1.73556	1.62711	1.63039	1.59125	1.59129
29.2225	6495.19	5896.07	6815.48	6960.58	4469.47	4586.94	3850.44	3390.97	4181.59	4257.21	2805.27	2884.98	1.68687	1.73875	1.62987	1.63501	1.59324	1.58994
29.2584	6493.65	5886.02	6818.12	6955.81	4467.92	4594.01	3859.62	3392.58	4189.94	4258.04	2803.71	2876.19	1.68246	1.73497	1.62726	1.63357	1.59358	1.59725
29.2943	6499.22	5884.89	6811.98	6950.41	4459.53	4588.2	3860.73	3395.09	4197.7	4262.9	2801.34	2878.58	1.68342	1.73335	1.62279	1.63044	1.59192	1.59391
29.3301	6490.36	5884.24	6806.94	6938.42	4456.34	4581.22	3853.41	3397.37	4193.45	4259.43	2802.94	2876.15	1.68432	1.732	1.62323	1.62895	1.58988	1.59283
29.366	6496.06	5884.97	6805.28	6942.11	4456.75	4588.48	3848.46	3401.02	4189.82	4257.77	2804.28	2881.38	1.68796	1.73035	1.62424	1.63046	1.58927	1.59246
29.4019	6478.68	5882.07	6807.1	6944.18	4456.02	4589.85	3855.8	3391.63	4187.67	4252.66	2795.1	2874.07	1.68024	1.73429	1.62551	1.6329	1.59423	1.59699
29.4378	6474.83	5882.57	6801.69	6935.77	4452.03	4576.24	3855	3386.19	4181.15	4253.77	2795.63	2876.73	1.67959	1.73722	1.62675	1.6305	1.59249	1.59078
29.4737	6486.4	5881.99	6799.45	6933.21	4445.63	4574.28	3848.65	3390.63	4184.86	4243.27	2795.14	2871.78	1.68537	1.73478	1.62477	1.63393	1.59049	1.59284
29.5096	6493.22	5880.01	6796.41	6920.79	4446.57	4582.42	3846.84	3386.93	4182.1	4239.27	2792.05	2866.38	1.68794	1.73609	1.62512	1.63254	1.59258	1.59868
29.5455	6479.4	5880.51	6799.6	6929.66	4454.17	4573.68	3843.88	3375.51	4178.5	4239.62	2793.67	2861.7	1.68564	1.74211	1.62728	1.6345	1.59438	1.59824
29.5813	6482.3	5875.17	6795.75	6929.15	4455.4	4576.27	3851.49	3382.91	4178.74	4235.87	2787.45	2867.65	1.68306	1.73672	1.62627	1.63583	1.59838	1.59582
29.6172	6484.81	5869.67	6785.84	6916.16	4447.89	4578.06	3849.91	3380.6	4174.83	4240.52	2791.16	2864.77	1.68441	1.73628	1.62542	1.63097	1.59357	1.59805
29.6531	6486.96	5864.81	6775.15	6912.96	4438.11	4571.71	3848.49	3380.9	4175.02	4242.67	2792.47	2866.69	1.68559	1.73469	1.62278	1.62939	1.58931	1.59477
29.689	6479.64	5862.19	6773.02	6920.16	4442.13	4567.21	3846.11	3381.02	4168.96	4231.74	2786.77	2867.27	1.68472	1.73385	1.62463	1.6353	1.59401	1.59287
29.7249	6477.77	5867.68	6776.34	6923.97	4448.19	4565.08	3846.64	3379.62	4162.64	4226.93	2782.99	2862.2	1.68401	1.7362	1.62789	1.63806	1.59835	1.59495
29.7608	6464.1	5859.12	6770.16	6894.8	4445.4	4566.27	3844.23	3383.17	4170.98	4231.58	2778.45	2857.8	1.6815	1.73185	1.62316	1.62937	1.59996	1.59783
29.7967	6464.38	5856.73	6775.85	6896.5	4434.09	4561.69	3838.23	3379.23	4162.15	4226.06	2779.42	2859.1	1.68421	1.73316	1.62797	1.6319	1.59533	1.5955
29.8325	6452.84	5854.41	6765.78	6897.1	4430.05	4559.41	3833.66	3383.24	4159.93	4225.79	2785.38	2856.55	1.6832	1.73041	1.62641	1.63215	1.59047	1.59613
29.8684	6453.63	5856.23	6754.89	6897.84	4428.03	4555.06	3829.74	3379.45	4161.47	4223.21	2779.43	2849.13	1.68514	1.73289	1.6232	1.63332	1.59314	1.59876
29.9043	6455.97	5854.61	6753.91	6894.57	4436.03	4552.44	3835.52	3367.17	4162.98	4213.21	2780.38	2849.85	1.6832	1.73873	1.62237	1.63641	1.59548	1.59743
29.9402	6453.72	5857.28	6749.84	6896.65	4432.39	4551.17	3833.89	3369.81	4157.53	4219.6	2779.03	2857.21	1.68334	1.73816	1.62352	1.63443	1.59494	1.59287
29.9761	6451.5	5851.32	6755.54	6896.72	4424.97	4551.89	3827.65	3377.14	4162.73	4221.25	2776.63	2853.77	1.6855	1.73263	1.62286	1.63381	1.59365	1.59504
30.012	6446.45	5840.97	6748.84	6899.89	4426.48	4542.13	3824.61	3370.68	4162.13	4219.78	2778.84	2854.63	1.68552	1.73288	1.62149	1.63513	1.59292	1.59114
30.0478	6441.94	5848.02	6750.7	6880.31	4428.39	4546.44	3824	3368.57	4153.43	4220.09	2779.49	2850.69	1.68461	1.73605	1.62533	1.63037	1.59324	1.59486
30.0837	6437.99	5837.02	6755.39	6883.11	4417.21	4541.39	3823.92	3369.29	4153.99	4218.66	2776.83	2845.56	1.68361	1.73242	1.62624	1.63159	1.59074	1.59596
30.1196	6445.53	5840.88	6737.5	6876.29	4417.96	4537.65	3826.75	3363.04	4152.46	4210.69	2774.35	2854.47	1.68433	1.73679	1.62253	1.63306	1.59243	1.58967
30.1555	6441.84	5845.01	6738.07	6874.73	4413.13	4536.26	3826.4	3363.16	4148.2	4207.82	2779.36	2852.8	1.68352	1.73795	1.62433	1.6338	1.58782	1.59011
30.1914	6438.1	5841.21	6737.71	6883.29	4419.53	4530.99	3824.92	3360.98	4140.02	4208.63	2762.08	2839.57	1.6832	1.73795	1.62746	1.63552	1.60007	1.59566
30.2273	6434.33	5840.98	6736.88	6874.83	4412.32	4532.45	3825.98	3363.33	4145.54	4212.17	2770.59	2845.86	1.68175	1.73666	1.62509	1.63214	1.59255	1.59265
30.2632	6434.68	5834.69	6736.58	6866.87	4414.61	4529.48	3826.59	3356.83	4144.31	4210.14	2767.14	2843.16	1.68157	1.73816	1.6255	1.63103	1.59537	1.59311
30.299	6429.88	5835.71	6737.3	6866.49	4410.94	4528.97	3825.88	3359.99	4139.66	4203.53	2767.72	2841	1.68063	1.73683	1.6275	1.63351	1.59371	1.59415
30.3349	6425.61	5835.42	6726.46	6861.02	4407.61	4533.38	3824.94	3362.2	4130.08	4204.72	2769.66	2845.53	1.67992	1.73559	1.62865	1.63174	1.59139	1.59316
30.3708	6428.32	5827.2	6727.43	6861.65	4400.23	4524.68	3826.65	3360	4140.93	4207.88	2769.73	2841.86	1.67988	1.73428	1.62462	1.63067	1.58868	1.59215
30.4067	6412.15	5816.62	6735.61	6870.66	4400.26	4516.43	3817.95	3358.91	4132.41	4208.25	2760.87	2840.9	1.67948	1.7317	1.62995	1.63266	1.59379	1.58979
30.4426	6410.92	5820.37	6729.54	6867.75	4401.44	4519.05	3811.32	3358.7	4130.18	4204.56	2755.65	2835.46	1.68208	1.73292	1.62936	1.63341	1.59724	1.59376
30.4785	6419.92	5826.12	6718.45	6862.72	4401.55	4511.28	3821.95	3359.65	4133.36	4202.23	2760.1	2833.99	1.67975	1.73414	1.62542	1.63312	1.5947	1.59185
30.5144	6421.74	5822.12	6710.48	6857.11	4391.94	4504.91	3827.63	3356.1	4135.49	4201.43	2761.86	2833.65	1.67773	1.73479	1.62266	1.63209	1.59021	1.58979
30.5502	6418.08	5815.3	6724.48	6854.38	4393.59	4518.1	3818.5	3357.92	4132.86	4194.19	2756.3	2827.54	1.68079	1.73182	1.62708	1.63426	1.59402	1.59789
30.5861	6412.69	5813.06	6718.39	6852.31	4390.3	4518.37	3816.73	3352.66	4132.95	4193.39	2752.89	2827.74	1.68015	1.73386	1.62557	1.63408	1.5948	1.59788
30.622	6406.06	5810.48	6699.41	6851.2	4387.56	4512.68	3813.25	3349.18	4119.93	4195.33	2751.97	2827.93	1.67995	1.7349	1.6261	1.63306	1.59433	1.59575
30.6579	6406.45	5804.13	6699.01	6849.24	4381.14	4505.9	3810.26	3346.17	4117.92	4191.07	2750.91	2827.93	1.68137	1.73456	1.62679	1.63425	1.59262	1.59335
30.6938	6409.15	5804.64	6704.73	6845.18	4380.03	4510.69	3803.62	3346.02	4122.4	4192.82	2756.81	2828.15	1.68502	1.73479	1.62641	1.6326	1.58881	1.59493
30.7297	6412.57	5810.42	6704.71	6843.47	4383.94	4507.45	3808.15	3348.02	4122.74	4196.78	2752.5	2827.05	1.6839	1.73548	1.62627	1.63065	1.59271	1.5944
30.7656	6406.17	5812.36	6703.92	6837.91	4385.59	4506.66	3809.71	3347.61	4123.31	4193.42	2748.06	2822.75	1.68154	1.73627	1.62586	1.63063	1.59589	1.59655
30.8014	6399.71	5800.17	6694.17	6831.91	4378.88	4500.66	3808.01	3346.21	4119.76	4185.22	2750.07	2818.9	1.68059	1.73336	1.62489	1.63239	1.59228	1.5966
30.8373	6400.02	5798.52	6688.45	6830.53	4368.62	4490.08	3802.87	3346	4116.35	4179.38	2751.58	2822.55	1.68294	1.73297	1.62485	1.63434	1.58768	1.59079
30.8732	6396.61	5799.84	6688.1	6835.81	4363.98	4490.18	3800.88	3337.84	4112.01	4181.82	2743.51	2820.43	1.68293	1.73761	1.62648	1.63465	1.59065	1.59202
30.9091	6392.79	5798.81	6689.94	6841.07	4362.74	4490.04	3802.7	3335.01	4108.28	4185.51	2737.47	2819.54	1.68112	1.73877	1.62841	1.63446	1.59371	1.59248
30.945	6388.81	5797.07	6692.47	6838.95	4363.31	4490.16	3806.08	3340.76	4107.82	4185.6	2735.4	2819.29	1.67858	1.73525	1.6292	1.63392	1.59513	1.59266
30.9809	6391.56	5790.05	6687.37	6828.86	4366.74	4494.76	3802.48	3339.11	4108.31	4183.87	2734.7	2818.61	1.68089	1.73401	1.62777	1.63219	1.59679	1.59467
31.0167	6396.96	5785.02	6677.94	6818.86	4361.03	4491.68	3789.58	3337.92	4102.15	4174.94	2737.94	2817.98	1.68804	1.73312	1.62791	1.63328	1.59281	1.59394
31.0526	6395.22	5782.48	6672.92	6821.27	4353.58	4485.12	3787.26	3336.9	4096.76	4171.48	2737.6	2813.32	1.68861	1.73289	1.62883	1.63522	1.59029	1.59424
31.0885	6386.81	5784.77	6678.66	6812.46	4358.82	4486.12	3794.71	3336.53	4109.1	4170.95	2736.93	2812.78	1.68308	1.73377	1.62533	1.63331	1.59259	1.59491
31.1244	6390.23	5786.29	6676.37	6806.64	4361.45	4481.75	3795.2	3333.84	4104.19	4168.15	2732.58	2808.2	1.68377	1.73562	1.62672	1.63301	1.59609	1.59595
31.1603	6382.36	5775.34	6670.05	6806.02	4362.19	4478.85	3802.67	3337.97	4104.68	4175.88	2736.09	2814.9	1.67839	1.7302	1.62499	1.62984	1.59432	1.59112
31.1962	6382.8	5775	6664.8	6808.64	4352.34	4480.29	3804.8	3340.85	4109.87	4177.54	2732.84	2819.74	1.67756	1.7286	1.62166	1.62982	1.59261	1.5889
31.2321	6375.05	5777.24	6659.06	6805.58	4359.12	4476.21	3788.82	3335.3	4100.18	4173.01	2729.66	2805.91	1.6826	1.73215	1.62409	1.63086	1.59695	1.59528
31.2679	6371.17	5775.07	6651.35	6806.31	4353.95	4476	3794.01	3336.37	4094.42	4176.27	2727.94	2805.31	1.67927	1.73094	1.62449	1.62976	1.59606	1.59555
31.3038	6365.32	5773.23	6663.78	6807.44	4348.13	4466	3787.5	3327.61	4096.1	4170.41	2735.21	2806.38	1.68061	1.73494	1.62686	1.63232	1.58969	1.59137
31.3397	6366.59	5769.87	6662.72	6802.09	4352.1	4462.66	3786.7	3319.81	4097.57	4170.37	2735.92	2803.4	1.6813	1.73801	1.62601	1.63105	1.59073	1.59188
31.3756	6363.77	5768.18	6652.04	6798.63	4345.19	4471.41	3784.38	3323.98	4090.35	4164.27	2728.89	2803.07	1.68159	1.73532	1.62628	1.63261	1.5923	1.59519
31.4115	6359.47	5766.98	6648.23	6797.98	4338.23	4463.53	3786.26	3320.41	4092.93	4166.74	2731.77	2801.96	1.67962	1.73683	1.62432	1.63149	1.58806	1.593
31.4474	6365.69	5764.3	6650.09	6800.61	4344.03	4464.49	3782.33	3327	4090.07	4165.11	2723.35	2802.7	1.68301	1.73258	1.62591	1.63276	1.59511	1.59292
31.4833	6357.28	5761.59	6643.73	6789.57	4346.8	4459.17	3784.57	3325.08	4086.14	4166.96	2724.98	2800.9	1.67979	1.73277	1.62592	1.62938	1.59517	1.59205
31.5191	6354.26	5754.96	6646.58	6789.85	4338.55	4458.8	3780.24	3328.14	4077.57	4152.52	2723.38	2795.65	1.68091	1.72918	1.63003	1.63511	1.59308	1.59491
31.555	6358.27	5751.08	6646.23	6784.32	4342.3	4454.09	3776.28	3332.91	4078.02	4150.79	2723.14	2792.98	1.68374	1.72554	1.62977	1.63447	1.59459	1.59475
31.5909	6352.48	5751.96	6641.11	6783.89	4334.51	4454.32	3780.61	3316.7	4077.41	4151.63	2716	2791.41	1.68028	1.73424	1.62876	1.63403	1.59592	1.59572
31.6268	6349.11	5752.36	6632.29	6780.83	4332.95	4446.48	3782.11	3318.58	4079.4	4156.76	2720.28	2791.24	1.67872	1.73338	1.6258	1.63128	1.59283	1.59301
31.6627	6343.87	5752.17	6629.1	6782.2	4321.7	4444.85	3775.66	3318.88	4071.19	4144.86	2718.01	2787.16	1.6802	1.73316	1.6283	1.63629	1.59002	1.59476
31.6986	6344.11	5753.03	6636.55	6781.29	4321.62	4451.79	3778.62	3314.68	4070.19	4146.43	2713.47	2778.87	1.67895	1.73562	1.63053	1.63545	1.59265	1.60201
31.7344	6336.45	5744.44	6627.36	6783.03	4317.99	4446.04	3773.66	3311.54	4073.75	4148.91	2709.92	2790.27	1.67913	1.73467	1.62684	1.6349	1.5934	1.59341
31.7703	6338.31	5739.22	6621.51	6779.27	4316.44	4438.14	3770.5	3307.09	4076.29	4151.01	2704.24	2790.07	1.68103	1.73543	1.62439	1.63316	1.59617	1.59069
31.8062	6327.92	5741.03	6624.29	6769.77	4319.61	4442.5	3764.61	3314.27	4073.68	4146.54	2714.2	2781.2	1.6809	1.73222	1.62612	1.63263	1.59148	1.59733
31.8421	6329.4	5732.39	6622.03	6763.38	4310.83	4430.22	3761.9	3314.82	4067.79	4147.48	2708.45	2784.16	1.6825	1.72932	1.62792	1.63072	1.59162	1.59122
31.878	6326.86	5738.62	6624.9	6774.35	4324.86	4432.95	3765.72	3304.2	4070.68	4145.13	2709.58	2778.46	1.68012	1.73677	1.62747	1.63429	1.59614	1.59547
31.9139	6326.78	5739.49	6617.41	6769.02	4314.18	4430.76	3763.85	3303.56	4067.67	4138.62	2706.8	2778.22	1.68093	1.73737	1.62683	1.63557	1.59383	1.59482
31.9498	6322.24	5730.52	6616.95	6764.89	4313.6	4427.91	3756.88	3307.91	4060.67	4138.94	2708.67	2777.35	1.68284	1.73237	1.62952	1.63445	1.59252	1.59429
31.9856	6317.07	5727.95	6610.43	6760.1	4314.69	4424.69	3755.86	3306.18	4063.95	4137.74	2702.13	2774.89	1.68192	1.7325	1.6266	1.63377	1.59677	1.59454
32.0215	6326.33	5726.83	6610.4	6747.27	4310.4	4426.22	3769.37	3306.85	4060.94	4136.78	2705.99	2782.5	1.67835	1.73181	1.6278	1.63104	1.59291	1.59073
32.0574	6326.8	5718.7	6607.54	6750.41	4299.75	4434.99	3764.74	3303.04	4064.57	4138.4	2703.89	2781.14	1.68054	1.73134	1.62565	1.63116	1.5902	1.59466
32.0933	6326.03	5726.37	6598.57	6741.83	4299.16	4426.82	3765.29	3304.64	4059.27	4135.19	2708.06	2778.85	1.68009	1.73283	1.62556	1.63036	1.58754	1.59304
32.1292	6318.64	5726.53	6601.72	6747.07	4298.95	4417.47	3758.53	3301.11	4056.36	4126.58	2700.25	2772.08	1.68115	1.73473	1.6275	1.63503	1.59206	1.59356
32.1651	6310.65	5727.95	6607.55	6736.71	4298.75	4419.57	3758.99	3303.46	4066.22	4130.48	2703.35	2774.1	1.67881	1.73393	1.62499	1.63097	1.59015	1.59315
32.201	6315.16	5727.88	6600.86	6739.23	4293.65	4418.98	3759.59	3299.22	4056.49	4121.53	2700.98	2766.65	1.67975	1.73613	1.62723	1.63513	1.58967	1.59723
32.2368	6298.58	5713.19	6595.37	6737.85	4295.79	4428.95	3758.45	3302.81	4058.71	4126.5	2690.62	2765.19	1.67584	1.72979	1.62499	1.63282	1.59658	1.60168
32.2727	6308.19	5710.47	6593.71	6737.53	4290.87	4415.29	3756.01	3294.1	4055.71	4116.53	2680.57	2759.44	1.67949	1.73355	1.62578	1.6367	1.60073	1.60007
32.3086	6292.82	5705.99	6590.21	6737.69	4280.32	4412.94	3748.46	3298.25	4049.08	4118.37	2695.54	2771.16	1.67878	1.73	1.62758	1.63601	1.58793	1.59245
32.3445	6293.23	5708.35	6589.55	6740.57	4287.96	4409.47	3750.83	3298.51	4046.38	4121.78	2695.1	2764.87	1.67782	1.73059	1.62851	1.63536	1.59102	1.59482
32.3804	6297.68	5715.25	6585.86	6732.72	4293.86	4405.03	3742.81	3290.02	4044.95	4117.64	2687.71	2764.5	1.68261	1.73715	1.62817	1.63509	1.59759	1.59343
32.4163	6295.62	5715.12	6578.53	6722.04	4284.97	4407.66	3749.96	3294.71	4039.02	4119.27	2687.28	2761.15	1.67885	1.73464	1.62875	1.63185	1.59454	1.59631
32.4522	6292.28	5699.69	6576.93	6726.53	4288.47	4409.14	3749.5	3295.65	4038.63	4106.87	2684.33	2755.82	1.67816	1.72946	1.62851	1.63787	1.5976	1.59994
32.488	6289.8	5705.37	6576.55	6723.88	4282.9	4405.43	3750.17	3291.17	4036.1	4114.67	2688.28	2759.37	1.6772	1.73354	1.62943	1.63412	1.59317	1.59653
32.5239	6291.94	5703.42	6580.6	6717.29	4280.49	4402.24	3747.98	3288.04	4035.54	4116.34	2683.88	2766.42	1.67876	1.7346	1.63066	1.63186	1.59489	1.59131
32.5598	6294.83	5696.12	6568.72	6718.62	4279.37	4405.05	3748.13	3285.61	4039.54	4118.58	2688.47	2761.09	1.67946	1.73365	1.62611	1.63129	1.59175	1.5954
32.5957	6279.79	5689.94	6565.76	6709.33	4281.37	4396.05	3738.09	3285.64	4034.41	4099.05	2688.06	2761.21	1.67995	1.73176	1.62744	1.6368	1.59273	1.59208
32.6316	6284.26	5691.2	6563.42	6706.67	4277.05	4397.16	3745.34	3280.63	4030.09	4100.96	2683.53	2758.86	1.67789	1.73479	1.6286	1.63539	1.59381	1.59383
32.6675	6285.8	5676.86	6565.65	6698.35	4275.21	4389.96	3744.26	3284.03	4029.87	4096.59	2675.91	2754	1.67878	1.72863	1.62925	1.6351	1.59767	1.59403
32.7033	6283.63	5678.45	6565.3	6707.36	4267.51	4393.65	3740.44	3281.93	4028.64	4105.65	2678.34	2754.94	1.67992	1.73022	1.62966	1.63369	1.59334	1.59482
32.7392	6275.46	5679.86	6550.27	6703.47	4264.7	4380.72	3737.76	3285.89	4025.91	4102.29	2677.38	2750.58	1.67894	1.72856	1.62703	1.63408	1.59286	1.59265
32.7751	6272.3	5676.98	6555.86	6707.17	4265.63	4379.17	3735.68	3284.7	4028.31	4104.16	2674.27	2749.88	1.67902	1.72831	1.62744	1.63424	1.59506	1.59249
32.811	6265.93	5678.19	6550.7	6700.74	4270.67	4383.86	3740.08	3280.21	4026.03	4088.51	2670.34	2742.83	1.67535	1.73105	1.62709	1.63892	1.5993	1.5983
32.8469	6266.23	5670.85	6551.95	6701.35	4260.25	4380.49	3734.15	3280.91	4028.26	4096.74	2676.26	2741.34	1.67809	1.72844	1.6265	1.63577	1.59186	1.59794
32.8828	6265.58	5677.41	6547.62	6696.85	4260.02	4383.06	3730.86	3277.88	4020.18	4102.75	2674.78	2748.27	1.67939	1.73204	1.62869	1.63228	1.59266	1.59484
32.9187	6261.74	5675.73	6547.16	6690.89	4259.89	4380.23	3730.11	3276.44	4019.04	4094.6	2672.61	2744.63	1.6787	1.73229	1.62904	1.63408	1.5939	1.59593
32.9545	6259.11	5663.91	6538.25	6690.47	4257.39	4370.25	3729.87	3275.9	4019.23	4100.15	2672.88	2747.69	1.67811	1.72896	1.62674	1.63176	1.59281	1.59052
32.9904	6259.15	5659.52	6535.06	6690.2	4259.55	4363.55	3729.12	3278.63	4018.66	4101.04	2675.28	2748.69	1.67845	1.72618	1.62618	1.63134	1.59219	1.5875
33.0263	6254.22	5655.71	6530.97	6668.3	4251	4358.43	3728.62	3279.5	4017.64	4098.39	2669.21	2742.45	1.67735	1.72456	1.62557	1.62705	1.59261	1.58925
33.0622	6251.61	5655.5	6537.47	6669.85	4247.66	4364.56	3722.17	3275.83	4015.6	4094.88	2670.26	2737.08	1.67956	1.72643	1.62802	1.62883	1.59073	1.5946
33.0981	6254.17	5658.44	6542.03	6675.79	4250.7	4370.36	3718.49	3269.83	4016.34	4085.96	2672.2	2742.15	1.68191	1.7305	1.62885	1.63384	1.59071	1.59377
33.134	6253.37	5659.12	6533.54	6673.68	4248.8	4362.99	3724.86	3268.75	4013.11	4083.33	2667.25	2741.59	1.67882	1.73128	1.62805	1.63437	1.59295	1.59141
33.1699	6257.04	5657.54	6529.18	6674.81	4243.2	4360.4	3728.18	3264.36	4006.99	4080.75	2659.54	2730.7	1.67831	1.73312	1.62945	1.63568	1.59546	1.5968
33.2057	6255.1	5653.52	6531.98	6678.44	4243.3	4365.29	3726.24	3265.39	4008.07	4081.95	2655.1	2730.44	1.67866	1.73135	1.62971	1.63609	1.59817	1.59875
33.2416	6248.36	5653.71	6535.45	6674.55	4240.37	4363.67	3723.13	3266.37	4014.01	4081.81	2653.12	2731.9	1.67826	1.73089	1.62816	1.6352	1.59826	1.5973
33.2775	6236.63	5659.18	6525.66	6667.69	4232.84	4358.49	3717.03	3268.57	4018.48	4081.58	2657.39	2736.15	1.67785	1.73139	1.62391	1.63361	1.59285	1.59293
33.3134	6233.86	5651.08	6516.36	6667.56	4231.48	4354.98	3714.62	3270.5	4011.31	4082.7	2656.93	2737.21	1.6782	1.72789	1.6245	1.63312	1.59262	1.59103
33.3493	6238.52	5648.02	6528.94	6663.1	4231.89	4354.38	3714.97	3265.8	4012.06	4084.73	2658.21	2732.02	1.67929	1.72944	1.62733	1.63122	1.592	1.59383
33.3852	6237.4	5646.56	6535.26	6658.72	4230.63	4350.65	3711.69	3262.95	4010	4083.74	2660.64	2726.9	1.68047	1.73051	1.62974	1.63055	1.59008	1.59545
33.4211	6232.61	5640.32	6525.08	6653.61	4230.93	4341.58	3711.68	3264.03	4004.25	4076.1	2659.96	2726.43	1.67919	1.72802	1.62954	1.63234	1.5906	1.5924
33.4569	6236.75	5639.97	6510.29	6650.75	4225.81	4340.75	3714.71	3267.44	4006.61	4077.09	2661.07	2727.82	1.67893	1.72611	1.62489	1.63125	1.58801	1.59129
33.4928	6230.6	5635.92	6503.56	6648	4220.21	4341.2	3714.49	3262.82	4002.7	4070.36	2654.38	2725.27	1.67737	1.72731	1.62479	1.63327	1.5899	1.59295
33.5287	6225.8	5632.27	6496.3	6639.67	4224.98	4338.9	3712.62	3258.52	3998.18	4073.39	2652.17	2719.6	1.67693	1.72847	1.62481	1.63001	1.59303	1.59542
33.5646	6227.89	5637.1	6497.03	6642.43	4223.73	4337.96	3710.16	3261.06	3990.04	4067.63	2652.21	2720.97	1.6786	1.72861	1.62831	1.633	1.59253	1.59427
33.6005	6237.19	5631.19	6494.87	6643.86	4218.84	4339.44	3709	3261.92	3984.5	4068.13	2650.22	2722.51	1.68163	1.72634	1.63003	1.63315	1.59188	1.59391
33.6364	6226.48	5631.89	6503.13	6641.8	4212.44	4333.9	3707.25	3258.41	3993.49	4066.7	2648.22	2718.66	1.67954	1.72842	1.62843	1.63321	1.59067	1.59413
33.6722	6216.62	5631.75	6496.03	6640.32	4213.19	4330.9	3714.34	3251.28	3993.25	4066.21	2650.44	2720.14	1.67368	1.73216	1.62675	1.63305	1.58961	1.59216
33.7081	6221.66	5631.24	6489.41	6632.14	4206.73	4335.55	3706.82	3250.2	3980.37	4054.86	2641.21	2721.55	1.67844	1.73258	1.63035	1.6356	1.59273	1.59305
33.744	6219.1	5625.46	6480.26	6623.25	4201.21	4324.64	3703.39	3253.61	3978.57	4056.17	2645.48	2714.94	1.6793	1.72899	1.62879	1.63288	1.58807	1.5929
33.7799	6210.41	5629.63	6474	6628.21	4210.62	4331.05	3697.09	3245.82	3979.76	4054.43	2645.13	2718.32	1.67981	1.73443	1.62673	1.6348	1.59184	1.59328
33.8158	6201.55	5618.56	6473.04	6623.17	4214.77	4329.26	3693.64	3243.31	3981.44	4053.13	2636.23	2713.4	1.67898	1.73235	1.62581	1.63409	1.59879	1.59551
33.8517	6209.49	5619.41	6480.86	6618.25	4199	4327.41	3701.23	3247.54	3978.24	4049.15	2639.2	2709.43	1.67768	1.73036	1.62908	1.63448	1.59101	1.59717
33.8876	6210.07	5612.83	6472.38	6613.17	4196.73	4323.27	3703.38	3242.67	3981.49	4054.34	2641.46	2713.7	1.67687	1.73093	1.62562	1.63113	1.58879	1.59313
33.9234	6209.29	5613.59	6470.94	6613.07	4198.73	4318.03	3705.62	3239.82	3972.93	4050.08	2640.05	2706.75	1.67564	1.73268	1.62876	1.63282	1.5904	1.59528
33.9593	6207.45	5610.63	6464.92	6609.61	4198.01	4321	3699.07	3241.59	3964.5	4046.32	2643.21	2699.9	1.67811	1.73082	1.6307	1.63349	1.58823	1.60043
33.9952	6206.73	5606.04	6457.39	6615.8	4194.76	4311.94	3689.05	3240.83	3971.97	4044.33	2634.54	2707.55	1.68247	1.72982	1.62574	1.63582	1.59222	1.59256
34.0311	6203.12	5610.87	6457.73	6605.85	4198.58	4312.27	3694.55	3234.75	3967.58	4051.12	2625.34	2704.18	1.67899	1.73456	1.62763	1.63062	1.59925	1.59467
34.067	6201.52	5601.47	6457.34	6605.6	4184.22	4319.4	3690.45	3237.14	3964.46	4038.87	2636.05	2704.42	1.68042	1.73038	1.62881	1.63551	1.58731	1.59716
34.1029	6202.02	5604.72	6444.33	6609.02	4181.83	4311.83	3693.29	3236.49	3969.98	4041.57	2636.56	2707.08	1.67927	1.73173	1.62326	1.63526	1.58609	1.5928
34.1388	6186.4	5603.34	6455.37	6600.14	4191.95	4305.93	3690.9	3231.62	3964.01	4038.71	2626.59	2697.08	1.67612	1.73391	1.6285	1.63422	1.59597	1.59651
34.1746	6177.52	5602.4	6454.91	6599.44	4190.26	4303.3	3696.02	3230.96	3968.15	4039.66	2630.41	2692.29	1.6714	1.73397	1.62668	1.63366	1.59301	1.59838
34.2105	6189.02	5598.26	6460.12	6598.04	4182.37	4301.74	3692.82	3240.97	3968.79	4047.41	2626.93	2700.27	1.67596	1.72734	1.62773	1.63019	1.59212	1.59308
34.2464	6187.12	5594.09	6451.75	6595.73	4178.97	4300.52	3691.56	3236.46	3962.27	4039.26	2626.85	2698.03	1.67602	1.72846	1.6283	1.63291	1.59086	1.59395
34.2823	6183.05	5593	6441.66	6593.5	4175.56	4290.29	3684.63	3231.05	3958.55	4039.43	2625.18	2693.17	1.67806	1.73102	1.62728	1.63228	1.59058	1.59303
34.3182	6179.3	5595.71	6441.59	6593.15	4180.34	4293.38	3686.46	3235.53	3963.66	4035.44	2621.86	2694.74	1.67621	1.72946	1.62516	1.63381	1.59442	1.59325
34.3541	6175.93	5585.44	6436.61	6587.48	4177.38	4289.7	3682.02	3232.74	3952.5	4037.26	2627.37	2690.61	1.67732	1.72778	1.62849	1.63167	1.58995	1.59432
34.39	6170.29	5585.77	6438.39	6586.8	4171.29	4282.9	3684.25	3227.28	3952.05	4032.34	2618.2	2690.46	1.67478	1.7308	1.62913	1.63349	1.59319	1.59188
34.4258	6157.49	5585.58	6434.69	6572.77	4167.91	4296.91	3680.48	3226.8	3953.7	4022.93	2619.45	2689.47	1.67301	1.731	1.62751	1.63383	1.59114	1.59768
34.4617	6172.25	5581.67	6438.7	6569.39	4169.15	4292.06	3681.95	3221.03	3949.94	4028.11	2614.06	2688.67	1.67635	1.73288	1.63008	1.63089	1.59489	1.59635
34.4976	6168.02	5579.2	6438.61	6578.51	4174.52	4296.05	3681.65	3232.39	3957.11	4032.15	2625	2700.11	1.67534	1.72603	1.6271	1.63151	1.59029	1.59106
34.5335	6159.31	5576.81	6436.76	6572.56	4165.74	4284.73	3677.96	3229.43	3956.39	4027.27	2619.01	2697.48	1.67466	1.72687	1.62693	1.63201	1.59058	1.58842
34.5694	6166.35	5581.29	6420.32	6569	4156.62	4284.22	3671.11	3232.37	3945.84	4033.82	2615.35	2683.26	1.6797	1.72669	1.62711	1.62848	1.58931	1.59665
34.6053	6163.01	5580.1	6424.32	6575.52	4154.05	4279.2	3670.09	3226.2	3940.13	4018.74	2607.26	2685.93	1.67925	1.72962	1.63048	1.63621	1.59326	1.59319
34.6411	6157.11	5578.97	6417.37	6556.17	4148.77	4279.1	3672.56	3215.5	3945.4	4018.88	2605.97	2691.82	1.67652	1.73502	1.62654	1.63134	1.59202	1.58967
34.677	6157.82	5578.62	6419.78	6565.76	4152.38	4274.96	3669.22	3213.29	3942.55	4013.38	2607.84	2686.42	1.67823	1.73611	1.62833	1.63597	1.59226	1.59132
34.7129	6149.59	5574.84	6420.3	6556.73	4149.61	4271.58	3672.33	3220.31	3943.14	4013.88	2608.85	2683.18	1.67458	1.73115	1.62822	1.63352	1.59059	1.59198
34.7488	6153.59	5569.18	6409.51	6551.55	4144.62	4269.21	3676.59	3218.7	3942.9	4013.08	2606.37	2680.12	1.67372	1.73026	1.62558	1.63255	1.59019	1.59291
34.7847	6158.07	5557.6	6409.03	6558.11	4157.74	4279.16	3666.3	3222.27	3933.25	4015.29	2614.49	2678.94	1.67964	1.72475	1.62945	1.63328	1.59027	1.59733
34.8206	6152.45	5566.21	6403.7	6556.35	4151.64	4271.26	3668.04	3219.08	3934.73	4010.99	2605.16	2676.12	1.67732	1.72913	1.62748	1.6346	1.59362	1.59606
34.8565	6149.95	5569.94	6402.32	6549.54	4146.2	4276.97	3672.21	3212.91	3925.3	4011.52	2604.5	2680.83	1.67473	1.73361	1.63104	1.63268	1.59194	1.59539
34.8923	6144.03	5560.27	6398.53	6544.46	4139.44	4271.02	3664.8	3213.42	3926.04	4007.5	2601.18	2675.48	1.6765	1.73033	1.62976	1.63305	1.59137	1.59636
34.9282	6142.55	5559.93	6399.01	6540.9	4140.53	4265.41	3666.83	3216.3	3923.38	4014.67	2604.85	2677.89	1.67516	1.72867	1.63099	1.62925	1.58954	1.59282
34.9641	6144.1	5554.56	6387.59	6541.71	4135.8	4262.59	3668.34	3213.26	3925.46	4005.28	2600.18	2676.18	1.6749	1.72864	1.62722	1.63327	1.59058	1.59279
35	6125.74	5557.04	6403.31	6538.84	4136.16	4264.27	3659.31	3209.99	3922.42	3993.64	2595.75	2669	1.67401	1.73117	1.63249	1.63731	1.59343	1.5977
35.0359	6133.05	5551.44	6391.57	6538.38	4134.65	4262.78	3663.18	3214.88	3921.82	3991.19	2597.62	2673.5	1.67424	1.7268	1.62974	1.6382	1.5917	1.59446
35.0718	6133.78	5556.36	6397.44	6530.93	4139.5	4251.91	3661.5	3205.74	3923.38	3992.78	2592.69	2670.18	1.67521	1.73326	1.63059	1.63569	1.59661	1.59237
35.1077	6135.38	5551.36	6390.32	6531.19	4132.78	4250.99	3664.39	3205.01	3921.16	3995.07	2597.76	2669.81	1.67433	1.73209	1.6297	1.63481	1.5909	1.59224
35.1435	6125	5545.63	6376.68	6530.71	4125.35	4247.95	3653.18	3206.32	3917.86	3993.05	2597.13	2667.41	1.67662	1.72959	1.62759	1.63552	1.58843	1.59254
35.1794	6131.63	5536.91	6375.15	6528.04	4125.12	4243.1	3659.35	3199.94	3918.52	3988.81	2593.52	2663.79	1.6756	1.73032	1.62693	1.63659	1.59055	1.59288
35.2153	6119.73	5544.09	6374.12	6517.3	4123.39	4248.13	3649.8	3206.67	3911.23	3991.67	2584.49	2665.7	1.67673	1.72892	1.62969	1.63272	1.59544	1.59363
35.2512	6122.79	5542	6370.52	6517.13	4122.86	4248.78	3655.78	3203.66	3908.26	3991.19	2584.13	2668.77	1.67483	1.7299	1.63001	1.63288	1.59545	1.59204
35.2871	6123.4	5533.41	6370.07	6513.88	4117.04	4248.83	3653.74	3206.92	3908.41	3992.53	2591.8	2669.48	1.67593	1.72546	1.62983	1.63152	1.58849	1.59163
35.323	6119.59	5531.53	6370.73	6516.49	4114.75	4239.82	3654.01	3201.08	3907.69	3990.46	2587.85	2662.55	1.67476	1.72802	1.6303	1.63302	1.59002	1.59239
35.3589	6119.9	5528.32	6364.2	6505.97	4118.62	4230.59	3649.36	3203.15	3907.6	3988.25	2586.37	2663.93	1.67698	1.7259	1.62867	1.63128	1.59243	1.5881
35.3947	6108.83	5526.51	6358.28	6506.06	4118.2	4231.24	3644.55	3199.19	3898.53	3986.6	2584.22	2659.53	1.67615	1.72747	1.63094	1.63198	1.59359	1.59097
35.4306	6105.96	5524.4	6357.38	6506.65	4112.93	4234.9	3646.51	3196.62	3897.82	3980.53	2583.1	2653.41	1.67447	1.7282	1.63101	1.63462	1.59225	1.59602
35.4665	6111.87	5523.88	6355.26	6504	4109.91	4235.37	3654.93	3198.36	3903.45	3982.75	2586.09	2654.07	1.67223	1.7271	1.62811	1.63304	1.58924	1.5958
35.5024	6109.18	5526.32	6351.47	6503.61	4110.71	4233.8	3656.99	3195.85	3902.61	3987.63	2588.05	2657.32	1.67055	1.72922	1.62749	1.63094	1.58834	1.59326
35.5383	6103.25	5520.25	6350.81	6498.96	4107.57	4232.23	3648.08	3189.99	3897.54	3980.02	2583.27	2657.08	1.673	1.73049	1.62944	1.6329	1.59007	1.59281
35.5742	6101.99	5511.71	6346.49	6499.5	4100.66	4228.51	3644.74	3190.23	3894.15	3979.92	2581.07	2651.15	1.67419	1.72768	1.62975	1.63307	1.58875	1.59498
35.61	6102.66	5510.54	6342.41	6492.73	4102.38	4221.75	3640.13	3189.7	3887.28	3978.41	2577.68	2649.02	1.67649	1.7276	1.63158	1.63199	1.5915	1.5937
35.6459	6101.95	5504.74	6341.73	6486.85	4104.82	4212.95	3638.69	3188.15	3883.9	3971.76	2573.43	2648.38	1.67696	1.72663	1.63283	1.63324	1.59508	1.59076
35.6818	6091.6	5515.14	6346.37	6493.04	4098.82	4216.59	3633.8	3191.82	3901.58	3969.06	2577.84	2644.18	1.67637	1.7279	1.62662	1.63591	1.59002	1.59467
35.7177	6091.48	5514.49	6347.24	6492.09	4092.29	4222.2	3630.35	3193.94	3894.09	3975.21	2573.01	2641.64	1.67793	1.72655	1.62997	1.63314	1.59046	1.59833
35.7536	6082.13	5507.53	6333.18	6493.09	4089.66	4209.68	3635.61	3185.01	3888.54	3975.71	2569.67	2643.29	1.67293	1.7292	1.62868	1.63319	1.59151	1.59259
35.7895	6078.04	5507.91	6334.58	6488.44	4088.44	4212.29	3635.03	3179.1	3881.21	3973.02	2569.53	2645.14	1.67208	1.73254	1.63211	1.63313	1.59112	1.59246
35.8254	6086.25	5507.29	6331.26	6480.06	4084.82	4211.45	3623.54	3185.31	3887.66	3958.63	2570.49	2641.35	1.67964	1.72896	1.62855	1.63695	1.58912	1.59443
35.8612	6079.3	5501.45	6327.93	6481.64	4085.43	4209.19	3627.56	3183.38	3883.43	3958.22	2573.63	2638.57	1.67587	1.72818	1.62947	1.63751	1.58742	1.59526
35.8971	6082.9	5496.17	6324.3	6483.89	4086.51	4204.28	3625.83	3183.47	3890.62	3960.96	2566.43	2636.64	1.67766	1.72647	1.62552	1.63695	1.59229	1.59456
35.933	6085.16	5501.02	6313.85	6474.43	4080.9	4201.16	3629.84	3182.85	3883.23	3961.11	2565.48	2636.68	1.67643	1.72833	1.62593	1.6345	1.59069	1.59335
35.9689	6076.79	5498.28	6323.74	6470.27	4078.01	4200.95	3630.08	3173.05	3882.09	3961.42	2563.7	2634.24	1.67401	1.73281	1.62895	1.63332	1.59067	1.59475
36.0048	6072.71	5486.99	6321.33	6461.12	4072.26	4199.85	3626.29	3173.83	3873.37	3956.63	2561.12	2635.9	1.67463	1.72882	1.632	1.63299	1.59003	1.59332
36.0407	6072.54	5496.85	6330.02	6459.56	4071.39	4198.16	3624.18	3179.7	3885	3952.31	2558.7	2634.48	1.67556	1.72873	1.62935	1.63437	1.5912	1.59354
36.0766	6066.12	5488.52	6329.25	6444.56	4072.48	4193.36	3622.92	3174.15	3883.63	3952.03	2550.09	2630.69	1.67437	1.72913	1.62973	1.6307	1.597	1.59402
36.1124	6056.4	5488.55	6304.17	6451.56	4067.53	4194.95	3620.09	3177.53	3873.73	3950.03	2560.52	2634.13	1.673	1.7273	1.62742	1.63329	1.58856	1.59253
36.1483	6066	5490.13	6305.66	6460.21	4071.56	4187.22	3615.1	3176.99	3866.25	3945.09	2554.66	2630.61	1.67796	1.72809	1.63095	1.63753	1.59377	1.59173
36.1842	6056.66	5481.75	6311.65	6454.19	4073.13	4190.73	3626.06	3172.97	3876.21	3946.34	2553.58	2628.94	1.67032	1.72764	1.6283	1.63549	1.59507	1.59408
36.2201	6046.83	5477.91	6308.93	6449.08	4072.52	4186.23	3618.08	3169.19	3869.37	3936.47	2549.24	2625.18	1.67128	1.72849	1.63048	1.63829	1.59754	1.59465
36.256	6046.27	5470.83	6297.93	6449	4066.24	4187.31	3619.38	3171.4	3870.27	3945.8	2559.58	2627.67	1.67052	1.72505	1.62726	1.63439	1.58863	1.59354
36.2919	6043.1	5465.91	6291.99	6451.66	4062.93	4184.71	3615.97	3166.09	3862.97	3936.47	2552.38	2630.08	1.67123	1.72639	1.6288	1.63895	1.59182	1.5911
36.3278	6052.11	5464.31	6296.94	6440.13	4059.04	4178.82	3619.96	3163.05	3867.55	3947.75	2556.03	2628.99	1.67187	1.72754	1.62815	1.63134	1.58802	1.58952
36.3636	6055.41	5470.81	6293.15	6445.13	4057.9	4178.58	3613.62	3165.84	3860.25	3945.39	2545.05	2632.28	1.67572	1.72808	1.63024	1.63358	1.59443	1.58744
36.3995	6049.3	5467.44	6278.43	6436.3	4058.91	4182.92	3612.9	3162.25	3864.71	3943.21	2551.28	2624.38	1.67436	1.72897	1.62455	1.63225	1.59093	1.59387
36.4354	6053.08	5467.2	6275.16	6435.24	4055.27	4180.95	3611.57	3164.38	3855.75	3941.98	2541.51	2623.31	1.67602	1.72773	1.62748	1.63249	1.59562	1.59377
36.4713	6054.87	5468.47	6283.32	6430.3	4054.06	4173.57	3615.24	3158.8	3856.74	3937.33	2551.59	2625.16	1.67482	1.73119	1.62918	1.63316	1.58883	1.58983
36.5072	6053.54	5457.46	6276.79	6427.36	4053.05	4170.49	3609.06	3160.09	3862.13	3933.06	2543.66	2621.92	1.67732	1.727	1.62521	1.63419	1.59339	1.59063
36.5431	6042.88	5467.61	6279.19	6425.59	4051.05	4172.98	3603.41	3158.45	3849.42	3930.74	2547.87	2611.82	1.67699	1.73111	1.6312	1.6347	1.58997	1.59772
36.5789	6038.14	5458.87	6278.33	6416.25	4045.96	4167.49	3610.89	3153.88	3851.81	3929.42	2544.78	2610.88	1.6722	1.73084	1.62997	1.63287	1.58991	1.5962
36.6148	6036.56	5450.69	6277.09	6417.09	4055.65	4174.52	3612.77	3157.32	3849.83	3926.71	2549.49	2616.27	1.67089	1.72637	1.63048	1.63422	1.59077	1.5956
36.6507	6036.69	5450.68	6273.12	6414.06	4049.08	4158.3	3607.98	3158.73	3853.93	3924.04	2543.2	2612.52	1.67315	1.72559	1.62772	1.63456	1.59212	1.59168
36.6866	6031.23	5442.49	6264.82	6416.16	4039.02	4161.53	3595.34	3149.88	3847.5	3916.6	2531.13	2611.62	1.67751	1.72784	1.62828	1.6382	1.59574	1.59346
36.7225	6020.75	5438.5	6261.79	6409.13	4033.93	4155	3599.63	3154.67	3844.65	3921.04	2532.35	2614.5	1.6726	1.72395	1.6287	1.63455	1.59296	1.58922
36.7584	6013.76	5446.94	6260.86	6409.04	4037.18	4155.07	3596.67	3153.23	3837.95	3927.29	2540.11	2603.48	1.67204	1.72741	1.6313	1.63192	1.58937	1.59596
36.7943	6020.57	5447.95	6252.47	6405.21	4036.76	4156.6	3600.71	3152.69	3839.6	3922.02	2537.66	2607.47	1.67205	1.72804	1.62842	1.63314	1.59074	1.59411
36.8301	6021.81	5437.24	6268.71	6411.44	4041.59	4148.07	3597.22	3148.35	3837.86	3915.87	2537.77	2609.01	1.67402	1.72701	1.63339	1.6373	1.59258	1.5899
36.866	6020.63	5434.09	6261.99	6407.75	4034.41	4145.47	3597.33	3147.69	3838.52	3914.27	2535.78	2603.14	1.67364	1.72638	1.63136	1.63702	1.59099	1.59249
36.9019	6006.77	5432.42	6254.43	6398.92	4035.75	4147.98	3591.5	3141.42	3841.24	3921.44	2534.99	2612.24	1.6725	1.72929	1.62823	1.63178	1.59202	1.5879
36.9378	6007.23	5441.86	6251.12	6398.84	4038.01	4142.77	3588.9	3142.26	3832.94	3916.39	2534.21	2603.76	1.67384	1.73183	1.63089	1.63386	1.5934	1.59107
36.9737	6012.61	5435.47	6244.19	6391.63	4031.26	4142.5	3594.69	3144.26	3841.67	3906.39	2534.57	2604.47	1.67264	1.7287	1.62538	1.6362	1.59051	1.59053
37.0096	6011.26	5428.55	6245.13	6393.24	4025.38	4141.46	3590.03	3138.74	3835.18	3911.44	2531.44	2599.37	1.67443	1.72953	1.62838	1.6345	1.59015	1.59325
37.0455	6010.01	5440.86	6248.28	6384.38	4018.65	4141.84	3591.98	3145.2	3832.69	3904.29	2524.82	2592.79	1.67317	1.72989	1.63026	1.63522	1.59166	1.59744
37.0813	5999.13	5428.22	6240.62	6387.66	4015.16	4137.7	3591.57	3144.59	3827.6	3907.97	2525.78	2592.18	1.67034	1.72621	1.63043	1.63452	1.58967	1.59622
37.1172	6008.21	5422.74	6241.3	6380.27	4018.38	4136.64	3589.85	3134.31	3825.04	3913.76	2523.05	2596.23	1.67367	1.73012	1.63169	1.63022	1.59267	1.59333
37.1531	6000.43	5420.91	6232.98	6384.59	4014.31	4131.32	3583.73	3130.7	3821.96	3904.04	2524.58	2591.34	1.67435	1.73153	1.63083	1.63538	1.59009	1.59428
37.189	5995.04	5424.91	6238.99	6385.36	4014.25	4128.86	3583.93	3131.94	3825.12	3907.12	2525.81	2598.01	1.67276	1.73213	1.63106	1.63429	1.58929	1.58924
37.2249	5984.93	5421.76	6237.2	6382.37	4009.78	4125.22	3580.91	3132.45	3820.1	3905.9	2520.54	2590.76	1.67134	1.73084	1.63273	1.63404	1.59085	1.59228
37.2608	5992.62	5416.83	6224.01	6371.32	4005.4	4121.72	3580.69	3139.74	3827.71	3895.79	2524.58	2590.25	1.67359	1.72524	1.62604	1.63544	1.58656	1.59124
37.2967	5989.72	5412.72	6226.25	6368.27	4000.53	4120.96	3578.79	3137.96	3824.42	3897.01	2522.34	2589.63	1.67367	1.72492	1.62803	1.63414	1.58604	1.59133
37.3325	5986.99	5416.08	6226.94	6378.84	4009.4	4120.84	3579.81	3130.35	3822.77	3895.74	2512.3	2593.74	1.67244	1.73019	1.62891	1.63739	1.5959	1.58876
37.3684	5982.74	5416.2	6225.49	6372.26	4001.37	4120.6	3581.98	3133.67	3819.63	3898.58	2518.46	2595.93	1.67023	1.72839	1.62987	1.63451	1.58882	1.58733
37.4043	5975.1	5408.44	6221.68	6366.78	4000.39	4117.92	3570.77	3129.27	3812.8	3895.18	2511.82	2590.39	1.67334	1.72834	1.63179	1.63453	1.59263	1.58969
37.4402	5975.39	5406.16	6216.05	6365.56	3995.06	4113.76	3573.72	3127.02	3811.91	3892.82	2516.13	2587.97	1.67204	1.72885	1.63069	1.6352	1.58778	1.58957
37.4761	5985.18	5409.96	6207.55	6353.23	3991.83	4119.99	3578.32	3130.99	3810.76	3889.72	2513.41	2588.8	1.67262	1.72787	1.62895	1.63334	1.58821	1.59147
37.512	5981.05	5407.4	6204.79	6350.22	3994.83	4115.83	3574.81	3126.8	3808.72	3889	2515.48	2586.09	1.67311	1.72937	1.6291	1.63287	1.5881	1.59152
37.5478	5973.75	5405.56	6212.43	6353.62	3997.68	4112.82	3574.64	3128.43	3818.61	3881.39	2513.17	2583.7	1.67115	1.72788	1.62688	1.63695	1.59069	1.59183
37.5837	5967.06	5396	6207.42	6348.62	3992.29	4108.11	3574.53	3126.05	3812.13	3879.35	2507.22	2579.65	1.66933	1.72614	1.62834	1.63652	1.59232	1.5925
37.6196	5969.76	5381.69	6194.83	6345.29	3987.69	4103.99	3570.6	3112.86	3803.49	3877.63	2504.7	2569.89	1.67192	1.72886	1.62872	1.63638	1.59208	1.59695
37.6555	5964.9	5387.36	6185.65	6348.42	3982.28	4106.06	3569.31	3110.19	3805.68	3874.6	2503.17	2571.84	1.67116	1.73216	1.62537	1.63847	1.5909	1.59654
37.6914	5960.16	5392.94	6184.52	6346.48	3985.64	4110.56	3563.59	3114.11	3799.14	3881.48	2502.23	2573.76	1.67251	1.73177	1.62787	1.63507	1.59283	1.5971
37.7273	5955.39	5389.98	6184.66	6333.75	3990.01	4107.05	3565.46	3115.72	3794.78	3885.95	2505.08	2570.81	1.6703	1.72993	1.62978	1.62991	1.59277	1.59757
37.7632	5952.07	5386.58	6186.35	6330.71	3982.57	4100.33	3568.72	3117.29	3796.29	3886.83	2503.5	2572.34	1.66785	1.72797	1.62958	1.62876	1.5908	1.59401
37.799	5952.23	5378.78	6176.11	6332.8	3972.02	4094.18	3570.52	3120.32	3793.98	3880.18	2501.96	2575.14	1.66705	1.72379	1.62787	1.63209	1.58756	1.58988
37.8349	5950.41	5372.44	6165.35	6330.99	3973.24	4092.16	3573.38	3118.9	3794.06	3871.7	2503.53	2572.52	1.66521	1.72254	1.625	1.6352	1.58705	1.59072
37.8708	5946.08	5372.93	6176.23	6332.24	3979.2	4096.88	3565.43	3113.71	3797.58	3870.4	2496.61	2568.14	1.6677	1.72557	1.62636	1.63607	1.59384	1.59527
37.9067	5938.84	5370.28	6176.92	6323.74	3973.69	4090.3	3558.25	3112.48	3792.76	3868.07	2494.06	2568.23	1.66904	1.7254	1.62861	1.63486	1.59326	1.59266
37.9426	5942.54	5370.99	6183.44	6325.45	3972.55	4084.23	3553.6	3108.31	3789.29	3874.67	2500.51	2568.61	1.67226	1.72795	1.63182	1.63251	1.58869	1.59006
37.9785	5940.94	5374.41	6173.64	6323.57	3965.5	4082.4	3549	3106.22	3792.93	3872.69	2497.63	2564.32	1.67397	1.73021	1.62767	1.63286	1.58771	1.59201
38.0144	5941.83	5369.51	6164.08	6320.25	3968.62	4085.76	3558.14	3112.85	3787.84	3864.12	2501.17	2566.38	1.66992	1.72495	1.62733	1.63562	1.5867	1.59203
38.0502	5937.55	5363.49	6160.07	6321.29	3969.8	4083.89	3554.87	3114.6	3780.9	3857.1	2497.03	2564.7	1.67026	1.72205	1.62926	1.63887	1.58981	1.59234
38.0861	5932.14	5353.48	6170.39	6316.02	3959.39	4080.01	3557.01	3101.37	3781.78	3861.14	2492.83	2560.47	1.66773	1.72617	1.63161	1.63579	1.58831	1.59346
38.122	5931.43	5352.01	6161.57	6320.24	3957.25	4080.04	3554.08	3100.46	3785.15	3862.14	2491.31	2567.43	1.66891	1.7262	1.62783	1.63646	1.58842	1.58916
38.1579	5934.45	5357.78	6155.79	6314.46	3961.17	4070.95	3552.07	3104.42	3781.76	3859.08	2494.22	2564.4	1.6707	1.72586	1.62776	1.63626	1.58814	1.58749
38.1938	5934.94	5356.2	6151.12	6317.21	3958.22	4066.86	3553.74	3106.98	3781.76	3856.23	2491.03	2562.99	1.67006	1.72392	1.62653	1.63818	1.58899	1.58676
38.2297	5927.2	5354.32	6153.16	6306.59	3955.02	4071.4	3545.1	3095.96	3769.34	3857.52	2480.41	2553.49	1.67194	1.72946	1.63242	1.63488	1.5945	1.59444
38.2656	5921.8	5355.39	6150.59	6299.3	3953.52	4073.6	3541.36	3097.37	3770.22	3854.91	2480.96	2557.76	1.67218	1.72901	1.63136	1.6341	1.59354	1.59264
38.3014	5929.14	5349.85	6149.92	6294.62	3956.94	4059.83	3542.45	3090.87	3771.71	3849.25	2482.8	2553.39	1.67374	1.73086	1.63054	1.63528	1.59374	1.58998
38.3373	5927.36	5339.46	6151.37	6297	3950.34	4059.07	3543.76	3093.25	3761.67	3851.17	2478.06	2548.6	1.67262	1.72617	1.63527	1.63509	1.59412	1.59266
38.3732	5915.53	5338.11	6150.35	6292.83	3946.65	4061.81	3540.34	3086.53	3767.6	3848.95	2479.91	2550.25	1.67089	1.72949	1.63243	1.63495	1.59145	1.59271
38.4091	5916.39	5341.16	6154.24	6285.02	3943.76	4062.71	3539.82	3085.95	3766.84	3855.62	2475.74	2548.6	1.67138	1.7308	1.63379	1.63009	1.59296	1.5941
38.445	5906.5	5345.58	6143.47	6291.89	3937.26	4052.87	3538.05	3095.08	3773.04	3847.43	2485.19	2547.11	1.66942	1.72712	1.62825	1.63535	1.58429	1.59116
38.4809	5900.92	5337.67	6136.47	6289.06	3930.22	4051.98	3531.38	3094.68	3773.27	3842.23	2478.3	2548.49	1.67099	1.72479	1.6263	1.63683	1.58585	1.58995
38.5167	5907.55	5334.06	6132.89	6283.34	3938.42	4049.34	3533.29	3093.46	3766.65	3843.16	2472.64	2548.53	1.67197	1.7243	1.62821	1.63494	1.5928	1.58889
38.5526	5901.23	5335.52	6126.85	6285.41	3933.58	4041.7	3527.29	3087.61	3768.09	3842.59	2475.44	2538.4	1.67302	1.72804	1.62598	1.63572	1.58904	1.59223
38.5885	5895.57	5330.3	6128.32	6271.27	3931.63	4047.79	3530.54	3083.85	3765.53	3842.27	2470.05	2537.72	1.66988	1.72845	1.62748	1.63218	1.59172	1.59505
38.6244	5889.99	5327.5	6125.74	6266.19	3930.41	4045.82	3529.88	3083.69	3757.09	3835.01	2465.55	2533.64	1.66861	1.72763	1.63045	1.63394	1.59413	1.59684
38.6603	5896.84	5328.63	6122.51	6266.78	3935.09	4049.22	3531.89	3074.65	3760.5	3834.35	2470.42	2543.68	1.6696	1.73309	1.62811	1.63438	1.59288	1.59187
38.6962	5897.17	5325.38	6118.87	6264.49	3933.7	4040.82	3532.67	3075.94	3755.36	3834.84	2472.24	2539.86	1.66933	1.7313	1.62937	1.63357	1.59115	1.59096
38.7321	5894.48	5327.17	6111.87	6258.21	3923.85	4044.98	3536.7	3085.52	3751.95	3836.29	2470.79	2547.89	1.66666	1.72651	1.62898	1.63132	1.58809	1.58758
38.7679	5897.19	5319.83	6112.64	6258.32	3923.75	4045.14	3531.52	3082.66	3753.13	3832.26	2468.05	2543.2	1.66987	1.72573	1.62868	1.63306	1.58982	1.59057
38.8038	5894.11	5325.42	6111.53	6251.6	3921.33	4044.08	3530.62	3081.92	3747.52	3826.9	2465.07	2535.16	1.66943	1.72795	1.63082	1.6336	1.59076	1.59519
38.8397	5889.32	5322.55	6108.2	6259.76	3916.44	4040.54	3526.88	3084.58	3750.6	3821.31	2460.9	2540.42	1.66984	1.72553	1.62859	1.63812	1.59147	1.5905
38.8756	5895.29	5319.08	6111.17	6252.9	3924.03	4039.16	3522.23	3082.54	3741.03	3821.76	2463.06	2531.31	1.67374	1.72555	1.63355	1.63613	1.59316	1.59568
38.9115	5888.43	5311.77	6103.92	6249.59	3915.34	4037.32	3525.31	3079.17	3742.44	3825.18	2459.87	2532.8	1.67033	1.72507	1.631	1.6338	1.59168	1.59402
38.9474	5878.36	5318.32	6102.82	6240.11	3913.95	4028.5	3524.46	3083.95	3744.14	3819.14	2456.68	2535.9	1.66788	1.72452	1.62996	1.6339	1.59318	1.58858
38.9833	5876.11	5306.25	6099.71	6243.02	3914.44	4029.99	3519.99	3084.19	3739.38	3815.82	2455.86	2526.18	1.66935	1.72047	1.63121	1.63609	1.59392	1.59529
39.0191	5868.35	5308.85	6096.64	6244.69	3909.05	4014.72	3515.65	3072.45	3739.34	3813.55	2461.97	2533.75	1.66921	1.72789	1.63041	1.6375	1.58777	1.5845
39.055	5868.54	5306.82	6094.12	6251.47	3908.21	4018.06	3517.2	3071.51	3740.65	3813.85	2456.02	2529.43	1.66852	1.72776	1.62916	1.63915	1.59128	1.58852
39.0909	5856.95	5301.39	6090.85	6237.72	3905.69	4025.43	3516.15	3071.03	3737.09	3817.5	2459.83	2520.94	1.66573	1.72626	1.62984	1.63398	1.58779	1.5968
39.1268	5859.95	5299.69	6084.48	6238.09	3903.95	4015.34	3517.95	3072.05	3732.85	3816.16	2450.19	2520.14	1.66573	1.72513	1.62998	1.63465	1.59333	1.5933
39.1627	5869.22	5293.72	6092.31	6240	3904.27	4021.53	3509.5	3073.96	3730.61	3810.56	2462.85	2526.54	1.67238	1.72212	1.63306	1.63756	1.58526	1.59172
39.1986	5865.48	5296.55	6080.34	6229.19	3898.2	4016.5	3504.62	3071.26	3729.64	3807.6	2450.86	2525.79	1.67364	1.72455	1.63028	1.63599	1.59054	1.5902
39.2344	5858.3	5300.32	6082.32	6228.38	3892.44	4018.24	3505.85	3070.12	3734.38	3803.88	2458.26	2524.91	1.67101	1.72642	1.62873	1.63738	1.58341	1.59144
39.2703	5859.32	5298.57	6083.92	6223.84	3891.8	4014.38	3508.6	3066.07	3726.65	3802.58	2444.92	2519	1.66999	1.72813	1.63255	1.63674	1.59179	1.59364
39.3062	5855.74	5289.04	6068.77	6226.81	3900.83	4015.09	3512.25	3063.28	3735.67	3802.17	2451.73	2519.07	1.66723	1.7266	1.62454	1.6377	1.59105	1.59388
39.3421	5857.89	5289.65	6074.16	6226.48	3894.42	4014.65	3505.67	3061.24	3729.36	3806.43	2448.2	2515.97	1.67098	1.72795	1.62874	1.63578	1.59073	1.59567
39.378	5848.54	5284.4	6077.32	6219.05	3893.25	4010.74	3499.36	3067.42	3720	3807.18	2441.43	2516.01	1.67131	1.72275	1.63369	1.63351	1.59466	1.59409
39.4139	5846.12	5283.7	6078.8	6223.74	3888.98	4006.7	3500.05	3063.98	3718.87	3801.01	2439.06	2514.34	1.6703	1.72446	1.63458	1.63739	1.59446	1.59354
39.4498	5834.42	5283.7	6066.74	6222.81	3883.85	3996.84	3505.72	3070.02	3725.51	3801.24	2445.96	2519.91	1.66426	1.72106	1.62843	1.63705	1.58786	1.5861
39.4856	5838.3	5281.93	6076.04	6217.54	3879.58	3995.26	3495.02	3061.01	3721.69	3796.98	2438.72	2509.25	1.67046	1.72555	1.6326	1.6375	1.59083	1.59221
39.5215	5850.22	5282.45	6064.3	6210.02	3873.89	3995.9	3499.26	3065.06	3715.84	3797.86	2440.36	2511.18	1.67185	1.72344	1.63201	1.63514	1.58743	1.59124
39.5574	5845.91	5277.69	6063.98	6201.16	3877.26	3992.17	3493.68	3058.77	3712.71	3797.03	2435.47	2505.9	1.67328	1.72543	1.6333	1.63316	1.592	1.59311
39.5933	5842.68	5267.05	6063.83	6205.1	3873.78	3992.6	3488.26	3053.88	3712.69	3785.3	2428.43	2505.82	1.67496	1.7247	1.63327	1.63926	1.59518	1.59333
39.6292	5838.56	5273.16	6059.45	6199.09	3868.99	3986.03	3486.15	3052.4	3713.53	3789.67	2429.7	2503.47	1.67479	1.72755	1.63172	1.63579	1.59238	1.5922
39.6651	5837.01	5272.01	6052.89	6203.63	3878.11	3996.28	3489.81	3053.76	3715.51	3785.97	2438.74	2504.12	1.67259	1.7264	1.62909	1.63858	1.59021	1.59588
39.701	5828.19	5266.84	6054.14	6195.29	3871.48	3987.52	3490.94	3051.77	3716.54	3784.65	2437.55	2506.7	1.66952	1.72583	1.62897	1.63695	1.58827	1.59074
39.7368	5829.71	5259.17	6044.57	6175.95	3861.23	3982.79	3489.98	3052.08	3714.08	3787.8	2434.9	2501.09	1.67041	1.72314	1.62747	1.63049	1.58579	1.59242
39.7727	5826.11	5267.63	6046.23	6186.61	3858.06	3984.41	3490.94	3056.1	3705.73	3782.04	2430.03	2503.85	1.66892	1.72365	1.63159	1.63578	1.58766	1.59132
39.8086	5826.75	5265.17	6048.52	6182.65	3854.41	3986.27	3486.75	3047.09	3697.02	3782.57	2424.31	2496.96	1.67111	1.72794	1.63605	1.63451	1.5899	1.59645
39.8445	5825.24	5264.04	6040.84	6178.65	3856.47	3985.47	3489.66	3050.2	3701.02	3779.13	2426.14	2501.2	1.66929	1.7258	1.63221	1.63494	1.58955	1.59342
39.8804	5823.66	5264.58	6034.48	6170.13	3855.32	3980.66	3484.22	3047.69	3704.48	3778.92	2427.73	2498.42	1.67144	1.7274	1.62897	1.63277	1.58803	1.59327
39.9163	5818.41	5263.75	6032.99	6171.94	3852.64	3973.98	3479.06	3047	3697.42	3774.06	2426.49	2491.94	1.67241	1.72752	1.63167	1.63536	1.58774	1.59473
39.9522	5816.05	5265.89	6034.89	6176.04	3855.89	3972.6	3482.32	3046.89	3694.06	3774.31	2429.31	2490.58	1.67017	1.72828	1.63367	1.63634	1.58724	1.59505
39.988	5815.13	5259.08	6034.04	6177.03	3855.71	3967.87	3485.85	3042.91	3696.4	3776.36	2427.5	2489.54	1.66821	1.72831	1.63241	1.63571	1.58835	1.59382
40.0239	5812.89	5252.65	6021.61	6169.24	3851.65	3961.65	3485.86	3045.29	3700.8	3773.59	2424.22	2494.63	1.66756	1.72485	1.62711	1.63485	1.58882	1.58807
40.0598	5808.88	5246.58	6017.1	6161.9	3848.47	3964.03	3481.71	3042.25	3697.2	3769.7	2426.04	2491.58	1.6684	1.72457	1.62747	1.63459	1.58632	1.59097
40.0957	5805.54	5243.53	6023.39	6162.12	3849.77	3969.42	3483.41	3044.85	3692.22	3770.29	2428.96	2490.44	1.66662	1.7221	1.63137	1.63439	1.58494	1.59386
40.1316	5807.87	5244.78	6015.49	6161.69	3844.76	3968.7	3482.79	3049.28	3694.19	3769.84	2425.96	2491.03	1.66759	1.72001	1.62836	1.63447	1.58484	1.5932
40.1675	5809.81	5245.07	6008.42	6157.42	3839.87	3961.53	3480.16	3046.34	3698.02	3766.87	2420.74	2490.28	1.66941	1.72176	1.62477	1.63463	1.58624	1.5908
40.2033	5802.24	5239.32	6014.77	6153.56	3836.37	3954.33	3479.19	3044.2	3690.17	3765.74	2416.38	2488.86	1.6677	1.72108	1.62994	1.63409	1.58765	1.58881
40.2392	5794.48	5230.7	6011.43	6151.48	3831.27	3952.67	3475.53	3045.16	3680.51	3764.76	2419	2484.56	1.66722	1.71771	1.63331	1.63396	1.58382	1.59089
40.2751	5792.51	5241.42	6003.29	6148.07	3838.64	3956.02	3475.03	3038.46	3681.74	3756.65	2420.31	2482.73	1.66689	1.72502	1.63056	1.63658	1.58601	1.59341
40.311	5789.09	5242.52	6001.35	6146.11	3830.91	3953.3	3470.96	3041.18	3686.53	3759.54	2412.9	2485.05	1.66786	1.72384	1.62792	1.6348	1.58768	1.59083
40.3469	5786.85	5230.37	6001.84	6146.72	3828.93	3951.53	3472.8	3037.85	3680.75	3758.9	2410.41	2483.37	1.66633	1.72173	1.6306	1.63524	1.5885	1.59119
40.3828	5785.4	5227.55	6005.04	6153.24	3825.93	3951.39	3470.75	3039.03	3688.72	3754.14	2409.19	2482.59	1.6669	1.72014	1.62795	1.63905	1.58805	1.59164
40.4187	5779.41	5234.34	5999.77	6143.64	3827.04	3943.54	3463	3034.08	3675.37	3752.49	2410.28	2483.63	1.6689	1.72519	1.63243	1.63722	1.5878	1.58781
40.4545	5784.94	5237.12	5998.16	6148.16	3826.71	3947.99	3460.99	3035.19	3672.44	3750.61	2406.26	2479.6	1.67147	1.72547	1.63329	1.63924	1.59032	1.59219
40.4904	5780.2	5220.42	5988.51	6133.99	3832.31	3946.43	3462.28	3026.61	3670.07	3751.49	2405.14	2484.97	1.66948	1.72484	1.63171	1.63508	1.59338	1.58812
40.5263	5772.07	5223.27	5986.29	6127.96	3827.83	3938.48	3463.13	3022.66	3664.88	3745.41	2401.51	2474.43	1.66672	1.72804	1.63342	1.63613	1.59393	1.59167
40.5622	5770.69	5217.6	5987.46	6131.86	3818.79	3931.12	3464.15	3025.54	3677.14	3749.24	2411.28	2474.15	1.66583	1.72451	1.62829	1.63549	1.58372	1.58887
40.5981	5771.9	5221.32	5990.16	6133.14	3817.4	3929.14	3461.63	3023.58	3678.55	3742.57	2406.42	2474.38	1.66739	1.72687	1.6284	1.63875	1.58634	1.58793
40.634	5768.27	5212.81	5981.1	6123.23	3812.96	3927.57	3461.3	3026.16	3669.39	3743.05	2408.94	2468.27	1.6665	1.72258	1.63	1.6359	1.58283	1.59122
40.6699	5766.71	5215.42	5972.32	6129.05	3813.32	3924.47	3457.32	3017.84	3666.27	3736.41	2402.22	2466.04	1.66797	1.72819	1.62899	1.64036	1.58741	1.59141
40.7057	5765.71	5223.51	5975.53	6120.02	3812.47	3924.67	3461.68	3018.95	3667.03	3747.3	2402.2	2472.6	1.66558	1.73024	1.62953	1.63318	1.58708	1.58727
40.7416	5761.37	5214.39	5970.97	6123.47	3810.1	3924.8	3452.32	3018.35	3667.34	3743.96	2396.99	2466.23	1.66884	1.72757	1.62815	1.63556	1.58954	1.59142
40.7775	5760.28	5210.6	5974.31	6115.22	3818.03	3925.23	3454.67	3015.17	3666.55	3746.47	2396.37	2470.41	1.66739	1.72812	1.62941	1.63226	1.59325	1.5889
40.8134	5762.67	5206.13	5970.69	6112.64	3816.08	3919.81	3449.61	3013.74	3660.59	3744.88	2401.37	2468.94	1.67053	1.72747	1.63107	1.63226	1.58912	1.58765
40.8493	5750.88	5198.82	5968.72	6113.92	3807.64	3917.9	3449.32	3016.67	3661.21	3733.76	2400.37	2465.41	1.66725	1.72336	1.63026	1.63747	1.58627	1.58915
40.8852	5749.06	5201.32	5964.74	6110.95	3799.28	3915.98	3450.37	3014.52	3655.66	3732.7	2394.89	2465.54	1.66622	1.72542	1.63165	1.63714	1.58641	1.58829
40.9211	5745.36	5195.42	5961.48	6100.6	3797.37	3920.49	3444.52	3011.2	3659.87	3736.37	2386.34	2455.3	1.66797	1.72537	1.62888	1.63276	1.5913	1.59674
40.9569	5740.18	5191.61	5949.09	6097.21	3796.24	3913.73	3442.8	3011.26	3663.81	3734.62	2388.2	2456.69	1.6673	1.72407	1.62374	1.63262	1.58958	1.59309
40.9928	5745.01	5190.64	5958.3	6095.98	3796.33	3910.5	3443.35	3010.29	3652.31	3722.84	2393.54	2467.94	1.66844	1.7243	1.63138	1.63745	1.58607	1.58452
41.0287	5741.11	5193.17	5957.28	6090.72	3794	3907.34	3440.44	3006.56	3644.99	3720.92	2389.19	2464.23	1.66871	1.72728	1.63437	1.63689	1.58798	1.58562
41.0646	5741.22	5191.75	5947.37	6095.26	3786.96	3912.71	3436.51	3013.85	3648.48	3723.06	2382.11	2460.03	1.67066	1.72263	1.6301	1.63716	1.58975	1.59051
41.1005	5737.13	5186.63	5941.15	6088.57	3785.09	3902.99	3444.25	3016.75	3650.42	3725.13	2380.42	2457.56	1.66571	1.71928	1.62753	1.63446	1.59009	1.58816
41.1364	5734.38	5191.2	5950.28	6083.95	3787.94	3897.18	3442.45	3008.37	3651.9	3724.03	2386.52	2456.02	1.66578	1.72558	1.62937	1.6337	1.58722	1.58678
41.1722	5733.33	5185.44	5942.66	6079.4	3784.93	3899.89	3434.39	3004.5	3652.01	3715.34	2381.59	2451.46	1.66939	1.72589	1.62723	1.6363	1.58924	1.59084
41.2081	5735.27	5176.74	5950.7	6083.54	3780.89	3900.92	3437.96	3008.56	3643.43	3721.58	2386.16	2452.7	1.66822	1.72067	1.63327	1.63467	1.58451	1.59046
41.244	5725.1	5175.99	5940.02	6088.27	3779.64	3892.05	3437.04	3002.34	3641.16	3722.73	2378.51	2448.28	1.66571	1.72399	1.63135	1.63543	1.58908	1.58971
41.2799	5724.04	5186.14	5923.19	6067.31	3783.18	3891.01	3427.95	3004.91	3638.47	3707.83	2380.58	2450.35	1.66981	1.72589	1.62793	1.63635	1.58918	1.58794
41.3158	5718.99	5173.97	5920.21	6070.08	3771.32	3889.1	3429.52	3002.17	3634.48	3710.46	2380.32	2449.64	1.66758	1.72341	1.6289	1.63594	1.58438	1.58762
41.3517	5723.99	5165.44	5933.72	6079.06	3781.98	3890.48	3431.76	2992.04	3635.45	3712.22	2384.84	2450.2	1.66795	1.7264	1.63218	1.63758	1.58584	1.58782
41.3876	5723.75	5165.69	5922.76	6074.78	3773.3	3886.53	3427.34	2992.92	3632.07	3704.59	2378.67	2442.64	1.67002	1.72597	1.63068	1.6398	1.5863	1.59112
41.4234	5719.05	5169.86	5921.55	6063.81	3774.78	3892	3431.71	2995.59	3630.57	3706.27	2377.59	2447.96	1.66653	1.72582	1.63103	1.63609	1.58765	1.5899
41.4593	5711.59	5166.89	5918.68	6061.03	3771.77	3888.89	3431.65	2992.96	3631.16	3704.33	2376.43	2446.04	1.66439	1.72635	1.62997	1.6362	1.58716	1.58987
41.4952	5711.16	5169.14	5922.86	6058.71	3769.48	3892.95	3425.05	2994.33	3624.37	3703.48	2368.67	2443.26	1.66747	1.72631	1.63418	1.63595	1.59139	1.59334
41.5311	5707.16	5158.81	5907.17	6056.99	3759.59	3879.61	3428.8	2995.14	3630.52	3699.16	2368.2	2442.4	1.66448	1.7224	1.62709	1.6374	1.58753	1.58844
41.567	5707.81	5155.93	5912.97	6050.17	3762.98	3875.72	3413.18	2988.27	3621.38	3699.32	2367.44	2436.15	1.67228	1.72539	1.63279	1.63548	1.58947	1.59092
41.6029	5700.58	5151.96	5907.92	6050.77	3760.67	3876.72	3413.75	2985.97	3620.87	3699.21	2367.88	2440.28	1.66989	1.72539	1.63163	1.63569	1.5882	1.58864
41.6388	5708.68	5158.17	5907.49	6047.26	3765.89	3876	3424.27	2992.35	3617.42	3695.01	2365.94	2435.53	1.66712	1.72378	1.63307	1.6366	1.59171	1.59144
41.6746	5702.2	5153.15	5904.28	6047.22	3761.52	3876.1	3423.25	2989.76	3615.71	3696.72	2369.54	2435.39	1.66573	1.7236	1.63295	1.63583	1.58745	1.59157
41.7105	5698.89	5157.42	5901.19	6047.65	3743.49	3878.09	3416.33	2985.57	3615.91	3699.08	2366.29	2436.27	1.66813	1.72745	1.63201	1.63491	1.58201	1.59181
41.7464	5694.67	5146.21	5901.31	6041.02	3746.13	3874.15	3414.41	2977.29	3613.49	3694.49	2364.28	2429.76	1.66784	1.72849	1.63313	1.63514	1.58447	1.59446
41.7823	5684.72	5147	5892.79	6044.88	3752.57	3870.37	3413.83	2979.36	3624.06	3696.75	2362.41	2432.58	1.6652	1.72756	1.62602	1.63519	1.58845	1.59106
41.8182	5676.69	5138.67	5890.77	6041.24	3747.72	3867.31	3412.52	2979.51	3610.11	3689.82	2356.09	2430.68	1.66349	1.72467	1.63174	1.63727	1.59066	1.59104
41.8541	5698.95	5144.85	5888.03	6037.25	3748.1	3870.12	3416.49	2986.89	3603.62	3683.85	2358.51	2427.74	1.66807	1.72247	1.63392	1.63884	1.58918	1.59412
41.89	5692.69	5143.49	5885.45	6033.17	3752.39	3864.01	3423.27	2981.67	3604.73	3682.61	2356.6	2428.38	1.66294	1.72504	1.6327	1.63829	1.59229	1.59119
41.9258	5683.96	5136.31	5882.48	6029	3744.19	3866.88	3415.71	2971.4	3609.56	3682.18	2355.97	2432.6	1.66406	1.72858	1.6297	1.63735	1.58923	1.58961
41.9617	5680.32	5136.61	5884.09	6025.13	3738.66	3856.11	3411.02	2977.35	3613.79	3683.87	2353.31	2425.23	1.66529	1.72523	1.62823	1.63554	1.58868	1.59
41.9976	5672.25	5131.86	5876.75	6020.75	3735.65	3848.46	3409.96	2978.73	3606.43	3684.45	2357.83	2417.92	1.66344	1.72284	1.62952	1.6341	1.58436	1.59164
42.0335	5665.6	5132.01	5876.45	6015.68	3731.57	3845.74	3403.47	2982.16	3605.69	3686.46	2356.38	2422.19	1.66465	1.7209	1.62977	1.63183	1.5836	1.58771
42.0694	5676.33	5124.93	5877.38	6023.2	3740.3	3851.41	3396.99	2975.95	3596.29	3679.5	2351.01	2420.8	1.67099	1.72211	1.63429	1.63696	1.59093	1.59097
42.1053	5666.49	5122.85	5870.66	6017.91	3738.03	3844.68	3396.28	2972.96	3595.11	3675.26	2350.49	2418.37	1.66844	1.72315	1.63296	1.63741	1.59032	1.58978
42.1411	5670.27	5120.63	5874.01	6018.61	3737.75	3837.43	3402.22	2970.3	3600.54	3685.9	2359.13	2419.46	1.66664	1.72394	1.63142	1.63287	1.58437	1.58606
42.177	5668.37	5114.22	5867.43	6013.68	3729.98	3842.34	3403.78	2972.18	3598.35	3675.28	2353.22	2416.53	1.66532	1.7207	1.63059	1.63625	1.58506	1.59002
42.2129	5659.64	5116.27	5862.08	6015.38	3726.27	3844.74	3395.53	2970.85	3593.51	3662.71	2347.29	2414.72	1.66679	1.72216	1.6313	1.64233	1.58747	1.59221
42.2488	5652.53	5118.61	5861.04	6011.92	3728.47	3835.6	3398.31	2970.39	3591.57	3667.72	2349.63	2415.05	1.66334	1.72321	1.63189	1.63915	1.58683	1.58821
42.2847	5653.8	5121.57	5857.81	6006.99	3726.36	3838.37	3400.84	2970.05	3594.85	3673.84	2345.06	2413.15	1.66247	1.72441	1.6295	1.63507	1.58903	1.5906
42.3206	5655.37	5116.14	5854.48	6005.45	3721.4	3837.63	3398.65	2966.87	3588.9	3668.2	2343.31	2411.77	1.664	1.72443	1.63127	1.63717	1.5881	1.59121
42.3565	5654.2	5110.33	5854.05	5999.6	3719.38	3829.59	3396.8	2962.28	3581.8	3661.93	2343.15	2411.66	1.66457	1.72514	1.63439	1.63837	1.58734	1.58795
42.3923	5654.47	5106.02	5857.32	5991.85	3717.15	3832.29	3394.46	2967.31	3590.1	3665.48	2340.04	2418.06	1.66579	1.72076	1.63152	1.63467	1.5885	1.58487
42.4282	5655.15	5099.53	5856.9	5992.8	3714.46	3833.1	3393.8	2974.78	3588.69	3663.91	2339.43	2420.51	1.66632	1.71426	1.63205	1.63563	1.58776	1.58359
42.4641	5646.47	5106.2	5851.64	5989.3	3711.91	3825.64	3387.4	2963.53	3577.82	3652.14	2330.66	2410.56	1.6669	1.72302	1.63553	1.63994	1.59264	1.58703
42.5	5643.96	5104.6	5848.71	5987.19	3708.47	3826.17	3390.07	2963.9	3583.93	3652.93	2331.97	2408.58	1.66485	1.72226	1.63192	1.63901	1.59027	1.58856
42.5359	5642.12	5099.59	5842.29	5983.63	3708.18	3825.84	3391.41	2959.19	3584.74	3654.65	2336.45	2405.61	1.66365	1.72331	1.62977	1.63727	1.5871	1.59038
42.5718	5639.61	5097.49	5840.02	5979.04	3708.62	3826.19	3389.76	2953.51	3579.74	3652.61	2334.89	2404.69	1.66372	1.72591	1.63141	1.63692	1.58835	1.59113
42.6077	5637.41	5101.2	5837.67	5977.34	3700.66	3826.54	3373.96	2958.05	3582.58	3649.86	2336.17	2405.65	1.67086	1.72452	1.62946	1.63769	1.58407	1.59064
42.6435	5632.83	5089.54	5829.39	5975.02	3698.53	3817.23	3373.42	2958.59	3583.21	3648.27	2342	2403.41	1.66977	1.72026	1.62686	1.63777	1.57922	1.58825
42.6794	5636.96	5093.66	5828.51	5969.47	3705.69	3814.96	3384.26	2953.73	3572.77	3651.04	2337.03	2402.47	1.66564	1.72448	1.63137	1.63501	1.58564	1.58793
42.7153	5638.95	5097.3	5822.29	5969.57	3697.77	3824.93	3378.37	2948.05	3559.91	3644.58	2334.27	2402.11	1.66913	1.72904	1.63552	1.63793	1.58413	1.59232
42.7512	5619.46	5091.9	5820.7	5972.97	3706.97	3815.81	3373.19	2953.38	3568.77	3642.28	2334.41	2404.53	1.66592	1.7241	1.63101	1.6399	1.58797	1.58692
42.7871	5619.89	5084.08	5818.35	5974.51	3706.4	3813.95	3365.93	2954.68	3566.77	3637.23	2326.21	2399.19	1.66964	1.72069	1.63127	1.6426	1.59332	1.58968
42.823	5617.91	5076.57	5815.48	5960.98	3698.1	3813.45	3379.03	2947.82	3562.69	3639.5	2327.42	2397.52	1.66258	1.72214	1.63233	1.63786	1.58892	1.59058
42.8589	5619.58	5074.36	5813.48	5961.88	3688.54	3809.36	3370.82	2943.27	3553.56	3633.98	2322	2390.79	1.66713	1.72406	1.63596	1.64059	1.58852	1.59335
42.8947	5619.8	5084.84	5805.38	5944.16	3690.22	3806.7	3374.61	2950.3	3560.09	3642.17	2324.63	2400.87	1.66532	1.7235	1.63068	1.63204	1.58744	1.58555
42.9306	5617.29	5076.52	5807.74	5943.7	3683.95	3799.16	3370.35	2953.26	3561.96	3641.69	2333.71	2401.22	1.66668	1.71895	1.63049	1.63213	1.57858	1.58218
42.9665	5606.33	5079.62	5802.46	5945.63	3685.28	3801.91	3369.4	2946.11	3555.59	3635.11	2322.28	2397.99	1.66389	1.72418	1.63193	1.63561	1.58692	1.58546
43.0024	5606.77	5078.21	5799.33	5948.11	3682.36	3801.93	3367.3	2936.55	3557.53	3631.98	2313.74	2400.05	1.66506	1.72931	1.63016	1.63771	1.59152	1.5841
43.0383	5606.42	5068.05	5803.16	5942.83	3679.97	3802.04	3362.45	2942.56	3560.71	3628.42	2317.95	2388.11	1.66736	1.72233	1.62977	1.63785	1.5876	1.59207
43.0742	5604.24	5065.96	5790.98	5944.58	3683.53	3798.27	3363.78	2939.85	3560.38	3623.57	2310.32	2379.43	1.66605	1.72321	1.62651	1.64053	1.59438	1.5963
43.11	5595.51	5058.22	5795.34	5944.68	3677.44	3794.2	3356.75	2937.11	3548.41	3627.89	2316.78	2382.53	1.66694	1.72218	1.63322	1.63861	1.5873	1.59251
43.1459	5597.28	5057.99	5786.05	5941.8	3676.28	3792.23	3358.34	2934.12	3546.46	3627.29	2314.92	2382.57	1.66668	1.72385	1.6315	1.63808	1.58808	1.59166
43.1818	5598.56	5059.75	5797.17	5936.02	3676.96	3789.59	3362.62	2931.07	3542.72	3628.17	2316.13	2382.6	1.66494	1.72624	1.63636	1.63609	1.58755	1.59052
43.2177	5590.29	5060.13	5790.17	5933.05	3676.38	3786	3359.55	2930.8	3541	3617.92	2313.55	2388.34	1.664	1.72654	1.63518	1.63991	1.58907	1.5852
43.2536	5591.52	5059.62	5784.43	5932.35	3674.14	3780.43	3355.53	2929.17	3547.51	3628.08	2316.64	2382.67	1.66636	1.72732	1.63056	1.63512	1.58598	1.58663
43.2895	5588.62	5061.16	5780.99	5922.67	3669.27	3782.8	3356.14	2931.75	3549.5	3622.91	2314.3	2388.04	1.66519	1.72633	1.62868	1.63478	1.58548	1.58406
43.3254	5591.02	5050.05	5783.11	5922.23	3666.66	3780.4	3353.83	2930.69	3548.05	3619	2317.82	2383.61	1.66706	1.72316	1.62994	1.63643	1.58195	1.586
43.3612	5587.93	5045.35	5779.99	5921.06	3663.83	3780.09	3354.07	2924.07	3544.84	3618.74	2314.88	2383.28	1.66601	1.72545	1.63054	1.63622	1.58273	1.58609
43.3971	5574.78	5051.01	5777.88	5918.77	3656.02	3777.38	3352.62	2926.95	3546.65	3613.99	2305.52	2383.05	1.66281	1.72569	1.62911	1.63774	1.58577	1.58511
43.433	5571.09	5049.06	5771.58	5919.04	3656.98	3775.85	3347.99	2923.85	3539.24	3613.17	2299.46	2379.84	1.66401	1.72686	1.63074	1.63819	1.59037	1.5866
43.4689	5568.77	5044.05	5774.11	5903.87	3658.96	3776.64	3347.2	2926.11	3544.34	3619.86	2312.44	2377.36	1.66371	1.7238	1.62911	1.63097	1.58229	1.58859
43.5048	5563.47	5041.69	5763.52	5904.11	3652.42	3763.73	3346.44	2929.63	3545.6	3618.24	2304.33	2372.19	1.6625	1.72093	1.62554	1.63176	1.58503	1.5866
43.5407	5562.3	5045.12	5766.6	5915.98	3657.86	3769.06	3343.36	2923.45	3537.26	3607.3	2309.37	2376.74	1.66369	1.72574	1.63025	1.64	1.58392	1.58581
43.5766	5563.42	5037.99	5768.48	5909.06	3656.05	3765.6	3340.9	2922.65	3534.4	3607.47	2304.78	2374.32	1.66525	1.72377	1.6321	1.63801	1.58629	1.58597
43.6124	5563.77	5032.55	5759.28	5907.84	3641.78	3766.94	3338.76	2925.32	3538.17	3607.45	2296.68	2366.5	1.66642	1.72035	1.62775	1.63767	1.58567	1.59178
43.6483	5557.82	5026.32	5752.23	5910.32	3636.52	3762.77	3339.41	2921.72	3528.11	3605.89	2299.77	2365.35	1.66431	1.72033	1.6304	1.63907	1.58126	1.59079
43.6842	5568.06	5022.74	5751.02	5900.73	3649.32	3761.45	3341.16	2921.52	3530.3	3603.94	2292.5	2365.91	1.66651	1.71922	1.62905	1.6373	1.59185	1.58986
43.7201	5557.53	5018	5751.82	5890.71	3642.09	3760.18	3333.41	2914.4	3526.54	3603.26	2291.86	2364.27	1.66722	1.72179	1.63101	1.63483	1.58914	1.59042
43.756	5551.61	5022.94	5756.28	5890.7	3647.61	3760.17	3336.63	2918.64	3531.75	3595.1	2297.73	2372.05	1.66384	1.72099	1.62986	1.63854	1.58749	1.5852
43.7919	5558.79	5017.54	5742.91	5887.24	3643.74	3756.61	3333.16	2915.48	3524.89	3597.29	2296.29	2369.29	1.66772	1.721	1.62924	1.63658	1.58679	1.58554
43.8278	5547.77	5023.09	5749.97	5892.59	3638.97	3763.46	3337.5	2917.13	3526.02	3584.57	2294.66	2365.41	1.66225	1.72193	1.63073	1.64388	1.58584	1.59104
43.8636	5545.79	5020.55	5734.88	5880.66	3638.44	3753.52	3337.55	2917.42	3520.38	3590.31	2293.6	2364.74	1.66163	1.72089	1.62905	1.63793	1.58634	1.58729
43.8995	5545.22	5018.98	5739.26	5875.55	3628.35	3755.48	3330.43	2911.79	3518.6	3587.36	2286.37	2362.23	1.66501	1.72368	1.63112	1.63785	1.58695	1.5898
43.9354	5549.2	5019.28	5732.89	5880.83	3632.29	3753.42	3326.45	2905.07	3517.17	3585.15	2285.11	2357.44	1.6682	1.72777	1.62997	1.64033	1.58955	1.59216
43.9713	5531.74	5020.62	5734.97	5874.28	3644.1	3742.87	3332.08	2924.68	3522.66	3589.63	2292.95	2363.31	1.66014	1.71664	1.62802	1.63646	1.58926	1.58374
44.0072	5531.31	5014.42	5735.38	5879.32	3634.43	3743.15	3324.06	2913.07	3510.57	3588.13	2284.77	2355.18	1.66402	1.72135	1.63375	1.63855	1.59072	1.58932
44.0431	5539.57	5013.85	5727.09	5871.97	3629.18	3744.72	3327.84	2916.66	3519.75	3586.93	2279.46	2358.76	1.66462	1.71904	1.62713	1.63705	1.59212	1.58758
44.0789	5541.05	5006.32	5726.17	5866.07	3631.44	3740.37	3320.65	2913.75	3515.8	3589.74	2283.67	2358.64	1.66866	1.71817	1.6287	1.63412	1.59018	1.58581
44.1148	5537.64	5007.9	5719.76	5872.15	3620.22	3742.81	3329.49	2904.89	3505.96	3578.49	2278.67	2355.23	1.66321	1.72396	1.63144	1.64096	1.58874	1.58915
44.1507	5532.66	5002.88	5718.29	5866.63	3615.41	3743.48	3323.22	2907.83	3505.05	3578.08	2282.21	2356.77	1.66485	1.72049	1.63144	1.6396	1.58417	1.5884
44.1866	5522.22	5003.59	5721.08	5855.48	3610.83	3745.44	3322.29	2909.1	3509.44	3577.93	2288.04	2352.86	1.66217	1.71998	1.6302	1.63656	1.57813	1.59186
44.2225	5519.79	5002.16	5717.29	5857.75	3620.06	3742.93	3317.81	2907.38	3500.01	3579.58	2281.46	2349.34	1.66369	1.72051	1.63351	1.63644	1.58673	1.59318
44.2584	5523.79	5005.82	5712.98	5842.61	3608.93	3730.28	3313.29	2904.9	3503.06	3575.46	2281.81	2354.78	1.66716	1.72323	1.63085	1.63409	1.5816	1.58413
44.2943	5522.37	4998.2	5703.9	5850.41	3605.81	3731.79	3314.91	2904.17	3498.93	3576.64	2278.9	2349.4	1.66592	1.72104	1.63019	1.63573	1.58226	1.58841
44.3301	5537.74	5000.08	5705.92	5847.51	3612.92	3740.56	3314.25	2904.71	3500.26	3577.63	2278.45	2355.26	1.67089	1.72137	1.63014	1.63446	1.58569	1.58818
44.366	5519.99	4993.82	5699.52	5845.34	3608.64	3731.69	3310.34	2902.62	3493.94	3579.89	2274.56	2348.91	1.6675	1.72045	1.63126	1.63283	1.58652	1.58869
44.4019	5519.7	4993.64	5699.95	5845.65	3608.19	3722.51	3315.25	2900.2	3493.64	3574.91	2277.73	2343	1.66494	1.72183	1.63152	1.63519	1.58412	1.58878
44.4378	5514.45	4986.95	5697.18	5844.92	3608.65	3720.03	3306.45	2893.37	3495.11	3568.7	2274.36	2339.82	1.66778	1.72358	1.63004	1.63783	1.58667	1.58988
44.4737	5513.39	4982.09	5699.79	5843.63	3609.45	3721.41	3304.89	2892.28	3491.34	3572.09	2274.64	2340.51	1.66825	1.72255	1.63255	1.63591	1.58682	1.59
44.5096	5509.03	4982.34	5689.96	5839.66	3604.41	3717.95	3304.98	2890.26	3487.93	3565.67	2274.16	2339.45	1.66689	1.72384	1.63133	1.63775	1.58494	1.58924
44.5455	5513.85	4983.2	5688.27	5840.62	3609.14	3716.78	3302.69	2889	3481.56	3557.13	2270.12	2333.74	1.6695	1.72488	1.63383	1.64195	1.58985	1.59262
44.5813	5502.83	4971.41	5682.11	5834.16	3605.41	3710.51	3300.7	2889.58	3476.72	3559.39	2270.78	2334.41	1.66717	1.72046	1.63433	1.63909	1.58774	1.58948
44.6172	5488.35	4960.33	5675.83	5824.65	3599.47	3709.78	3304.1	2885.99	3480.91	3561.89	2268.56	2338.21	1.66107	1.71876	1.63056	1.63527	1.58667	1.58659
44.6531	5490.39	4960.89	5676.54	5827.45	3596.89	3712.51	3307.19	2886.94	3484.53	3559.35	2262.57	2338.5	1.66014	1.71839	1.62907	1.63722	1.58974	1.58756
44.689	5490.22	4964.33	5683.74	5825.64	3592.63	3710.07	3295.86	2887.08	3478.94	3556.05	2262.21	2336.3	1.66579	1.7195	1.63376	1.63823	1.58811	1.58801
44.7249	5486.25	4963.91	5682.09	5814.62	3590.24	3708.22	3292.32	2885.09	3474.46	3559.37	2265.97	2334.93	1.66638	1.72054	1.63539	1.63361	1.58441	1.58815
44.7608	5484.98	4960.8	5670.3	5811.8	3586.99	3708.6	3296.48	2884.92	3471.6	3561.99	2266.77	2334.84	1.66389	1.71956	1.63334	1.63161	1.58242	1.58838
44.7967	5487.04	4954.32	5667.89	5809.58	3582.62	3703.1	3300.34	2879.63	3475.15	3555.11	2264.62	2330.73	1.66257	1.72047	1.63098	1.63415	1.582	1.58881
44.8325	5475.54	4954.8	5664.06	5813.56	3581.43	3699.08	3287.55	2882.39	3477.61	3552.21	2260.52	2324.47	1.66554	1.71899	1.62872	1.6366	1.58434	1.59136
44.8684	5483.74	4951.67	5663.22	5815	3579.23	3702.94	3294.42	2878.43	3477.81	3556.68	2255.64	2327.31	1.66455	1.72027	1.62839	1.63495	1.58679	1.59108
44.9043	5471.53	4941.56	5657.6	5803.65	3570.82	3692.31	3293.56	2877.26	3477.86	3551.77	2260.03	2328.89	1.66128	1.71745	1.62675	1.63402	1.57999	1.58544
44.9402	5476.86	4951.15	5660.75	5804.96	3584.48	3694.81	3290.13	2880.19	3468.72	3546.71	2256.04	2327.94	1.66463	1.71904	1.63194	1.63672	1.58884	1.58716
44.9761	5468.96	4948.47	5651.71	5797.24	3586.07	3698.33	3289.36	2874.84	3469.04	3546.91	2253.59	2329.21	1.66262	1.7213	1.62919	1.63445	1.59127	1.5878
45.012	5462.88	4946.94	5654.02	5801.5	3577.91	3683.54	3279.03	2875.59	3468.32	3547.07	2251.78	2321.54	1.666	1.72032	1.63019	1.63558	1.58893	1.58668
45.0478	5460.06	4943.04	5642.77	5804.43	3579.6	3683.43	3278.54	2876.7	3465.9	3543.66	2250.54	2321.8	1.66539	1.7183	1.62808	1.63797	1.59055	1.58645
45.0837	5451.65	4939.18	5646.4	5801.91	3569.13	3685.17	3281.87	2871.11	3456.21	3547.79	2254.89	2320.1	1.66114	1.7203	1.6337	1.63536	1.58284	1.58837
45.1196	5456.03	4939.18	5638.3	5805.45	3565.52	3687.75	3278.13	2866.68	3448.11	3538.05	2252.12	2314.24	1.66437	1.72296	1.63519	1.64086	1.58318	1.5935
45.1555	5462.93	4942.74	5644.75	5784.79	3571.21	3682.36	3277.99	2870.67	3458.62	3537.46	2248.65	2321.38	1.66655	1.72181	1.63208	1.6353	1.58815	1.58628
45.1914	5467.96	4940.61	5637.11	5781.62	3559.44	3684.1	3274.23	2874.49	3453.62	3539.47	2241.03	2319.56	1.67	1.71878	1.63223	1.63347	1.58831	1.58828
45.2273	5452.04	4933.08	5644.2	5777.94	3567.41	3676.62	3273.8	2871.77	3456.85	3531.34	2252.26	2322.47	1.66536	1.71779	1.63276	1.63619	1.58392	1.58307
45.2632	5449.81	4931.65	5635.09	5776.48	3565.02	3677.98	3276.22	2873.79	3456.55	3537.98	2252.2	2318.09	1.66345	1.71608	1.63026	1.63271	1.58291	1.58664
45.299	5439	4933.99	5639.89	5772.68	3566.07	3679.69	3261.92	2865.64	3451.37	3527.39	2244.81	2320.15	1.66742	1.72178	1.6341	1.63653	1.58859	1.58597
45.3349	5441.67	4932.43	5623.5	5767.32	3558.35	3684.1	3257.01	2866.4	3444.59	3522.95	2236.14	2317.73	1.67076	1.72078	1.63256	1.63707	1.59129	1.58953
45.3708	5448.83	4930.9	5628.99	5767.94	3546.88	3675.4	3272.44	2863.78	3451.53	3535.63	2243.96	2314.8	1.66507	1.72181	1.63087	1.63138	1.58064	1.58778
45.4067	5443.3	4926.26	5629.05	5764.31	3544.8	3668.41	3272.71	2865.16	3451.68	3535.79	2245.91	2321.06	1.66324	1.71936	1.63082	1.63028	1.57834	1.58049
45.4426	5442.06	4919.97	5621.13	5760.15	3553.52	3674	3262.4	2857.3	3441.36	3525.66	2243.38	2318.26	1.66812	1.72189	1.6334	1.63378	1.584	1.58481
45.4785	5432.2	4916.53	5613.42	5761.28	3547.21	3671.89	3262.02	2855.5	3445.28	3520.15	2239.54	2309.6	1.66529	1.72178	1.62931	1.63666	1.5839	1.58984
45.5144	5442.07	4911.84	5614.27	5764.01	3552.07	3667.14	3267.29	2861.73	3439.38	3513.96	2241.6	2307.68	1.66562	1.71639	1.63235	1.64032	1.58462	1.5891
45.5502	5432.25	4913.45	5612.4	5761.51	3548.18	3660.65	3271.47	2859.9	3433.76	3515.59	2238.28	2309.46	1.66049	1.71805	1.63448	1.63884	1.58523	1.58507
45.5861	5431.48	4910.37	5612.4	5758.16	3544.13	3666.89	3263.31	2851.62	3438.99	3517.63	2239.87	2314.12	1.66441	1.72196	1.63199	1.63694	1.58229	1.58457
45.622	5428.03	4910.28	5611.56	5753.53	3546.29	3669.21	3263.72	2851.3	3433.86	3516.4	2240.58	2309.8	1.66314	1.72212	1.63418	1.6362	1.58276	1.58854
45.6579	5419.92	4904.11	5614.17	5754.81	3537.02	3655.31	3261.79	2851.19	3431.96	3518.74	2233.92	2309.32	1.66164	1.72002	1.63585	1.63548	1.58332	1.58285
45.6938	5418.7	4901.74	5602.01	5753.42	3533.58	3655.29	3261.65	2854.71	3426.26	3514.98	2227.74	2303.13	1.66134	1.71707	1.63502	1.63683	1.58617	1.5871
45.7297	5432.1	4910.9	5601.63	5747.35	3538.24	3658.53	3257.25	2848.98	3437.13	3512.77	2230.73	2311.73	1.6677	1.72374	1.62974	1.63613	1.58613	1.5826
45.7656	5423.66	4897.93	5595.28	5748.56	3531.64	3657.9	3245.79	2843.92	3432.2	3508.23	2228.34	2302.64	1.67098	1.72225	1.63023	1.63859	1.58487	1.58857
45.8014	5411.99	4895.14	5598.09	5734.08	3527.21	3651.47	3255.18	2850.66	3427.13	3516.07	2229.34	2304.02	1.66258	1.71719	1.63346	1.63082	1.58218	1.58483
45.8373	5401.49	4888.81	5586.66	5733.58	3528.89	3644.47	3253.62	2845.36	3428.87	3513.43	2229.02	2302.54	1.66015	1.71817	1.6293	1.63191	1.58316	1.5828
45.8732	5397.05	4880.07	5588.82	5731.56	3517.66	3644.57	3253.77	2835.83	3426.11	3504.78	2228.21	2293.36	1.6587	1.72086	1.63124	1.63535	1.57869	1.58919
45.9091	5392.65	4880.74	5586.6	5729.19	3523.97	3636.97	3254.22	2838.77	3423.99	3503.33	2225.16	2294.15	1.65713	1.71931	1.63161	1.63536	1.58369	1.58533
45.945	5397.75	4885.97	5573.98	5730.17	3534.25	3659.1	3238.46	2839.1	3414.56	3498.49	2225.61	2289.81	1.66676	1.72096	1.63241	1.6379	1.58799	1.59799
45.9809	5391.56	4878.19	5576.29	5723.17	3526.86	3643.65	3236.7	2840.7	3416.13	3496.72	2218.68	2290.1	1.66576	1.71725	1.63234	1.63672	1.58962	1.59104
46.0167	5392.32	4878.18	5577.82	5719.98	3520.78	3644.33	3237.35	2837.5	3406.58	3493.73	2229.06	2286.61	1.66566	1.71918	1.63737	1.63721	1.57949	1.59377
46.0526	5392.98	4878.26	5570.94	5723.37	3524.73	3643.84	3239.68	2834.64	3407.04	3488.24	2221.78	2282.72	1.66466	1.72094	1.63513	1.64076	1.58645	1.59627
46.0885	5391.7	4884.19	5571.02	5719.12	3514.75	3639.87	3237.46	2837.85	3412.8	3493.32	2220.75	2296.61	1.66541	1.72109	1.63239	1.63716	1.58269	1.58489
46.1244	5390.77	4878.5	5569.17	5714.19	3513.02	3635.94	3233.14	2832.95	3412.78	3489.13	2220.64	2289.74	1.66735	1.72205	1.63185	1.63771	1.58199	1.58793
46.1603	5376.32	4875.57	5561.65	5709.52	3514.12	3630.68	3234.07	2829.31	3414.81	3486.09	2223.17	2292.05	1.6624	1.72323	1.62868	1.6378	1.58068	1.58403
46.1962	5372.73	4869.15	5559.82	5708.93	3516.62	3625.56	3234.36	2826.64	3406.69	3485.99	2219.36	2282.61	1.66114	1.72259	1.63203	1.63768	1.58452	1.58834
46.2321	5373.9	4878.27	5562.59	5707.75	3506.9	3625.72	3227.26	2829.75	3410.46	3487.53	2215.61	2286.61	1.66516	1.72392	1.63104	1.63662	1.58282	1.58563
46.2679	5374.06	4864.01	5563.25	5704.15	3504.6	3619.58	3225.53	2827.92	3409.05	3489.58	2213.79	2281.97	1.6661	1.71999	1.63191	1.63463	1.58308	1.58617
46.3038	5383.97	4860.17	5566.68	5698.74	3504.02	3631.39	3229.79	2825.67	3413.42	3481.13	2223.54	2281	1.66697	1.72001	1.63082	1.63704	1.57587	1.59202
46.3397	5377.16	4861.24	5556.95	5696.66	3505.34	3626.56	3225.13	2825.95	3406.13	3481.22	2215.53	2284.92	1.66727	1.72021	1.63145	1.6364	1.58217	1.58717
46.3756	5370.09	4858.83	5549.03	5703.71	3507.5	3622.61	3228.43	2825.7	3407.34	3485.51	2207.4	2278.12	1.66338	1.71951	1.62855	1.6364	1.58898	1.59017
46.4115	5365.7	4855.8	5545.91	5693.57	3507.08	3616.11	3221.48	2821.98	3403.74	3484.74	2206.84	2282.35	1.6656	1.72071	1.62936	1.63386	1.58919	1.58438
46.4474	5372.01	4847.32	5540.68	5690.66	3513.69	3619.2	3222.37	2826.19	3397.78	3472.76	2205.75	2279.83	1.6671	1.71514	1.63068	1.63866	1.59297	1.58748
46.4833	5371.2	4853.3	5538.73	5684.22	3506.13	3611.68	3224.28	2820.88	3399.97	3470.75	2204.94	2276.62	1.66586	1.72049	1.62905	1.63775	1.59012	1.58642
46.5191	5360.11	4852.2	5546.1	5692.54	3499.49	3617.61	3221.89	2823.77	3400.67	3481.15	2210.24	2277.31	1.66365	1.71834	1.63088	1.63525	1.58331	1.58854
46.555	5360.88	4850.29	5539.39	5688.44	3497.92	3613.66	3215.87	2820.48	3395.32	3478.12	2205.73	2277.89	1.66701	1.71967	1.63148	1.63549	1.58583	1.58641
46.5909	5357.68	4852.4	5536.61	5676.17	3484.06	3614.32	3219.48	2820.84	3386.67	3467.18	2199.12	2270.53	1.66415	1.7202	1.63483	1.63711	1.5843	1.59184
46.6268	5351.81	4846.92	5531.63	5676.01	3483.16	3609.64	3213.07	2820.47	3385.24	3466.67	2197.01	2272.68	1.66564	1.71848	1.63404	1.63731	1.58541	1.58827
46.6627	5340.11	4853.39	5538.52	5677.04	3488.24	3605.51	3219.99	2823.4	3393.18	3475.6	2199.47	2277.09	1.65843	1.71898	1.63225	1.6334	1.58595	1.58338
46.6986	5341.9	4844.39	5535.49	5674.66	3484.33	3604.25	3215.42	2814.4	3393.45	3473.75	2199.41	2272.51	1.66134	1.72129	1.63123	1.63359	1.58421	1.58602
46.7344	5345.02	4841.14	5521.65	5667.07	3486.05	3606.38	3210.68	2818.42	3391.33	3462.92	2204.24	2269.76	1.66476	1.71768	1.62816	1.6365	1.58152	1.58888
46.7703	5338.03	4838.55	5518.69	5664.36	3485.96	3607.4	3207.26	2811.14	3384.19	3459.28	2201.6	2267.99	1.66436	1.72121	1.63073	1.63744	1.58338	1.59058
46.8062	5327.23	4832.42	5517.94	5658.81	3481.63	3604.24	3204.65	2807.21	3380.3	3463.76	2195.26	2268.16	1.66235	1.72143	1.63238	1.63372	1.58598	1.58906
46.8421	5324.84	4826.44	5509.33	5654.16	3479.35	3601.65	3204.94	2807.1	3376.34	3458.79	2193.49	2268.71	1.66145	1.71937	1.63175	1.63472	1.58622	1.58753
46.878	5335.44	4827.1	5505.62	5648.8	3478.11	3601.32	3211.43	2808.28	3376.44	3453.02	2196.83	2271.37	1.66139	1.71888	1.6306	1.6359	1.58324	1.58553
46.9139	5336.16	4828.1	5507.6	5647.7	3475.49	3597.6	3208.95	2804.72	3373.98	3452.58	2194.33	2270.06	1.6629	1.72142	1.63238	1.63579	1.58385	1.58481
46.9498	5330.02	4824.43	5506.23	5652.62	3473.34	3593.03	3203.61	2803.26	3370.22	3454.21	2192.41	2268.73	1.66375	1.721	1.63379	1.63644	1.58426	1.58372
46.9856	5325.63	4820.25	5502.16	5650.65	3467.66	3592.54	3202.48	2807.41	3370.74	3455.26	2189.96	2269.72	1.66297	1.71698	1.63233	1.63538	1.58343	1.58281
47.0215	5325.98	4820.33	5499.03	5642.58	3463.43	3592.54	3199.12	2799.47	3365.72	3448.42	2184.84	2264.46	1.66483	1.72187	1.63383	1.63628	1.58521	1.58649
47.0574	5324.31	4815.51	5499.62	5638.2	3468.47	3587.24	3196.79	2802.25	3366.7	3449.55	2189.88	2263.49	1.66552	1.71844	1.63354	1.63448	1.58386	1.58483
47.0933	5321.85	4815.54	5491.75	5642.27	3462.66	3584.89	3195.85	2801.4	3366.39	3450.59	2180.48	2264.66	1.66524	1.71898	1.63134	1.63516	1.58802	1.58297
47.1292	5313.55	4814.27	5492.77	5636.05	3460.86	3585.79	3197.02	2804.07	3367.26	3449.57	2187.5	2261.78	1.66203	1.71688	1.63123	1.63384	1.58211	1.58538
47.1651	5307.38	4805.86	5492.63	5628.81	3456.85	3577.74	3190.35	2804.55	3372.41	3439.19	2189.77	2254.06	1.66357	1.71359	1.6287	1.63667	1.57864	1.58724
47.201	5305.22	4808.27	5483.07	5626.77	3457.39	3573.35	3189.23	2795.26	3360.27	3443.6	2190.57	2258.47	1.66348	1.72015	1.63173	1.63398	1.57831	1.5822
47.2368	5303.3	4808.66	5478.29	5624.03	3458.77	3573.33	3192.67	2781.98	3362.95	3445.57	2186.4	2254.44	1.66109	1.72851	1.62901	1.63225	1.58195	1.58502
47.2727	5302.77	4804.45	5484.6	5634.58	3454.16	3574.08	3186.76	2800.77	3362.73	3441.91	2186.19	2260.43	1.664	1.71541	1.63099	1.63705	1.57999	1.58115
47.3086	5300.76	4798.42	5480.6	5634.12	3449.2	3571.84	3188.06	2796.31	3358.58	3439.34	2187.39	2260.5	1.66269	1.71598	1.63182	1.63814	1.57685	1.58011
47.3445	5286.8	4792.54	5477.29	5628.77	3450.21	3572.49	3186.31	2793.13	3362.32	3430.67	2179.44	2251.65	1.65922	1.71583	1.62902	1.64072	1.58307	1.58661
47.3804	5283.66	4792.03	5480.71	5628.67	3444.77	3570.63	3185.12	2798.44	3359.13	3431.05	2174.9	2255.87	1.65886	1.7124	1.63159	1.64051	1.58388	1.58282
47.4163	5291.97	4793.81	5470.79	5624.52	3446.99	3562.71	3184.33	2789.56	3354.32	3439.53	2187.09	2255.55	1.66188	1.71848	1.63097	1.63526	1.57606	1.57953
47.4522	5286.54	4785.61	5457.38	5621.16	3447.43	3567.73	3182.14	2783.86	3348.33	3430.21	2180.99	2253.2	1.66132	1.71906	1.62988	1.63872	1.58067	1.58341
47.488	5290.83	4792.82	5467.1	5623.25	3446.75	3563.68	3176.26	2784.76	3347.53	3434.11	2176.3	2247.11	1.66574	1.72109	1.63318	1.63747	1.58376	1.58589
47.5239	5277.21	4783.7	5459.8	5613.78	3438.36	3554.24	3174.69	2778.86	3346.75	3429.38	2174.99	2244.54	1.66228	1.72146	1.63137	1.63697	1.58087	1.5835
47.5598	5278.16	4786.72	5464.23	5610.63	3446.24	3559.5	3180.95	2784.1	3346.44	3426.85	2172.86	2248.63	1.6593	1.71931	1.63285	1.63726	1.58604	1.58297
47.5957	5273.68	4779.44	5456.93	5612.19	3440.08	3559.35	3180.01	2782.03	3346.82	3428.81	2171.64	2244.34	1.65839	1.71797	1.63048	1.63678	1.58409	1.58592
47.6316	5277.71	4778.17	5452.79	5599.94	3435.54	3551.08	3177.62	2787.45	3346.82	3424.66	2177.97	2250.91	1.6609	1.71417	1.62925	1.63518	1.57741	1.57762
47.6675	5275.89	4776.35	5454.73	5601.28	3440.27	3550.32	3172.39	2777.42	3346.37	3428.02	2172.24	2243.85	1.66306	1.71971	1.63005	1.63397	1.58374	1.58225
47.7033	5269.33	4773.72	5463.23	5595.26	3432.76	3555.72	3168.39	2777.92	3342.8	3421.53	2170.25	2240.84	1.66309	1.71845	1.63432	1.63531	1.58173	1.58678
47.7392	5270.45	4767.41	5455.87	5592.69	3430.61	3550.43	3169.76	2782.11	3342.85	3421.32	2169.31	2238.74	1.66273	1.71359	1.6321	1.63466	1.58143	1.58591
47.7751	5258.88	4764.58	5439.96	5587.86	3425.95	3544.94	3173.69	2766.6	3341.54	3416.68	2163.1	2235.82	1.65702	1.72218	1.62798	1.63546	1.58381	1.58552
47.811	5255.79	4768.81	5442.37	5586.02	3427.37	3541.72	3164.18	2765.5	3340.28	3412.74	2164.84	2236.91	1.66103	1.7244	1.62932	1.63682	1.5832	1.58331
47.8469	5262.91	4768.17	5441.58	5580.49	3419.44	3547.23	3164.15	2775.77	3338.86	3412.36	2163.52	2238.03	1.66329	1.71778	1.62977	1.63538	1.5805	1.58498
47.8828	5255.91	4759.97	5438.3	5568.78	3421.43	3542.55	3160.6	2770.3	3339.12	3402.19	2158.84	2230.17	1.66295	1.71821	1.62866	1.63682	1.58485	1.58847
47.9187	5251.17	4761.32	5431.43	5571.84	3421.63	3541.94	3168.87	2769.87	3332.25	3409.82	2161.03	2240.07	1.65711	1.71897	1.62996	1.63406	1.58333	1.58117
47.9545	5255.39	4762.65	5429.52	5572.24	3411.35	3536.87	3164.8	2770.54	3329.45	3409.42	2160.56	2234.3	1.66057	1.71903	1.63076	1.63437	1.57892	1.58299
47.9904	5259.04	4769.16	5431.45	5575.02	3417.76	3542.96	3163.22	2775.25	3326.93	3413.71	2162.53	2232.95	1.66256	1.71846	1.63257	1.63312	1.58044	1.58667
48.0263	5255.51	4765.66	5429.71	5572.38	3416.65	3539.52	3161.93	2769.93	3324.13	3403.76	2155.91	2226.39	1.66212	1.7205	1.63342	1.63713	1.58478	1.58981
48.0622	5256.23	4752.29	5439.78	5560.56	3420.97	3539.78	3160.61	2770.65	3329.11	3392.74	2160.61	2234.63	1.66304	1.71522	1.634	1.63896	1.58334	1.58406
48.0981	5243.28	4748.2	5431.23	5558.13	3419.25	3531.25	3154.68	2765.27	3327.55	3392.4	2158.07	2227.89	1.66206	1.71708	1.6322	1.6384	1.58441	1.58502
48.134	5242.29	4746.88	5424.77	5575.84	3410.92	3535.89	3152.66	2767.45	3319.67	3400.92	2153.76	2229.45	1.66282	1.71525	1.63413	1.63951	1.58371	1.58599
48.1699	5235.81	4745.37	5422.62	5564.62	3406.74	3527.46	3146.44	2762.03	3316.13	3391.16	2149.22	2222.57	1.66404	1.71807	1.63522	1.64092	1.58511	1.58711
48.2057	5230.95	4739.92	5408.61	5563.62	3411.03	3525.18	3150.48	2759.81	3325.18	3391.15	2154.17	2222.14	1.66037	1.71748	1.62656	1.64063	1.58345	1.58639
48.2416	5232.38	4731.32	5408.06	5557.61	3400.45	3524.94	3145.82	2754.85	3314.54	3395.28	2149.16	2218.68	1.66328	1.71745	1.63162	1.63686	1.58222	1.58876
48.2775	5233.18	4738.26	5411.73	5556.51	3401.13	3520.34	3145.95	2762.38	3324.69	3391.6	2152.77	2220.43	1.66347	1.71528	1.62774	1.63832	1.57989	1.58543
48.3134	5227.09	4735.57	5401.24	5553.34	3402.24	3515.67	3138.88	2749.81	3314.14	3388.77	2148.76	2219.11	1.66527	1.72214	1.62975	1.63875	1.58335	1.58427
48.3493	5221.7	4724.27	5396.51	5545.58	3397.33	3519.53	3142.88	2751.47	3309.65	3390.83	2150.14	2225.9	1.66144	1.717	1.63054	1.63547	1.58005	1.58117
48.3852	5218.19	4727.26	5392.96	5544.58	3392.31	3518.33	3143.22	2748.85	3310.88	3385.19	2148.66	2222.97	1.66014	1.71972	1.62886	1.63789	1.5788	1.58271
48.4211	5220.45	4720.41	5387.91	5540.66	3394.62	3506.95	3133.15	2750.99	3313.93	3387.54	2149.91	2220.08	1.66619	1.7159	1.62584	1.6356	1.57896	1.57965
48.4569	5216.47	4724.68	5385.63	5535.03	3393.03	3511.97	3139.37	2747.8	3308.2	3386.86	2144.98	2219.83	1.66163	1.71944	1.62796	1.63426	1.58185	1.58209
48.4928	5218.73	4717.49	5395.49	5527.84	3389.92	3507.76	3138.71	2758.01	3303.59	3387.92	2145.56	2217	1.6627	1.71047	1.63322	1.63163	1.57997	1.58221
48.5287	5213.29	4716.9	5395.52	5528.73	3387.46	3503.37	3135.34	2747.25	3302.58	3382.19	2145.6	2212.5	1.66275	1.71695	1.63373	1.63466	1.57879	1.58344
48.5646	5214.05	4713.47	5389.99	5531.91	3390.22	3500.65	3132.3	2744.59	3301.19	3380.32	2134.4	2216.22	1.66461	1.71737	1.63274	1.6365	1.58837	1.57956
48.6005	5202.77	4709.73	5384.27	5523.15	3385.93	3497.41	3130.82	2745.21	3300.31	3380.1	2136.06	2214.01	1.66179	1.71562	1.63144	1.63402	1.58513	1.57967
48.6364	5207.59	4716.26	5383.92	5521.11	3377.95	3508.24	3130.44	2743.89	3306.32	3374.86	2134.63	2207.44	1.66353	1.71882	1.62837	1.63595	1.58245	1.58928
48.6722	5208.15	4712.09	5381.98	5528.44	3387.53	3499.34	3131.19	2740.61	3297.04	3374.57	2133.83	2203.48	1.66331	1.71936	1.63237	1.63826	1.58754	1.58809
48.7081	5202.65	4707.67	5380.88	5525	3390.34	3498.52	3128.61	2740.72	3297.49	3375.85	2139.5	2211.31	1.66293	1.71768	1.63181	1.63662	1.58464	1.5821
48.744	5196.18	4701.17	5379.93	5517.68	3378.82	3491.07	3127.11	2738.03	3294.59	3370.8	2135.4	2212.09	1.66165	1.71699	1.63296	1.63691	1.58229	1.57818
48.7799	5190.16	4706.12	5373.18	5517.17	3379.8	3495.42	3120.86	2748.58	3302.07	3372.58	2134.38	2204.57	1.66305	1.7122	1.62721	1.63589	1.5835	1.58553
48.8158	5178.78	4701.16	5371.17	5505.14	3373.29	3491.82	3117.25	2743.1	3294.64	3366.98	2128.06	2206.99	1.66133	1.71381	1.63028	1.63504	1.58515	1.58216
48.8517	5183.2	4692.49	5367.87	5492.74	3373.5	3497.99	3114.1	2737.84	3291.83	3369.79	2126.79	2203.38	1.66443	1.71393	1.63066	1.62999	1.58619	1.58755
48.8876	5179.5	4693.61	5362.72	5493.25	3370.09	3493.15	3112.93	2738.23	3290.12	3369.88	2128.52	2203.67	1.66387	1.71411	1.62995	1.6301	1.5833	1.58516
48.9234	5177.89	4706.81	5365.05	5497.07	3363.2	3489.84	3109.62	2735.85	3293.43	3360.37	2128.16	2205.61	1.66512	1.72042	1.62901	1.63585	1.58034	1.58225
48.9593	5179.45	4700.08	5356.64	5495.26	3358.25	3485.11	3108.21	2738.34	3290.08	3363.9	2130.29	2204.96	1.66638	1.7164	1.62812	1.6336	1.57643	1.58058
48.9952	5179.72	4696.19	5355.78	5492.12	3359.11	3487.15	3123.24	2734.41	3296.26	3362.98	2133.43	2204.19	1.65844	1.71744	1.6248	1.63311	1.57451	1.58205
49.0311	5175.06	4692.74	5356.65	5495.41	3357.18	3482.11	3116.3	2732.21	3290.5	3358.06	2126.65	2198.98	1.66064	1.71756	1.62792	1.63648	1.57862	1.58351
49.067	5160.47	4684.37	5346.56	5488.29	3360.44	3477.14	3104.97	2731.96	3287.64	3354.27	2122.12	2200.68	1.662	1.71466	1.62626	1.63621	1.58353	1.58003
49.1029	5160.2	4687.14	5346.71	5487.74	3362.97	3478.58	3100.42	2726.46	3284.43	3354.07	2119.94	2198.68	1.66436	1.71913	1.62789	1.63614	1.58635	1.58212
49.1388	5165.15	4684.12	5350.25	5486.13	3356.65	3477.16	3106.58	2723.23	3276.95	3351.6	2120.43	2194.81	1.66265	1.72006	1.63269	1.63687	1.583	1.58426
49.1746	5164.54	4672.12	5347.7	5483.06	3358.59	3477.02	3105.13	2725.11	3277.61	3348.58	2120.95	2191.76	1.66323	1.71447	1.63159	1.63743	1.58353	1.58641
49.2105	5160.87	4669.31	5339.19	5480.94	3359.52	3478.7	3106.78	2725.25	3274.71	3350.47	2121.14	2195.26	1.66117	1.71335	1.63043	1.63587	1.58383	1.58465
49.2464	5156.24	4669.75	5333.91	5475.81	3356.02	3474.75	3103.75	2720.22	3267.83	3346.26	2116.26	2194.34	1.66129	1.71668	1.63225	1.6364	1.58583	1.5835
49.2823	5152.08	4667.69	5332.68	5469.44	3355	3471.74	3100.31	2717.86	3267.36	3339.3	2114.63	2189.68	1.6618	1.71741	1.63211	1.6379	1.58657	1.5855
49.3182	5151.14	4672.89	5332.81	5468.54	3356.01	3476.69	3106.78	2725.65	3273.08	3344.2	2119.71	2188.88	1.65804	1.71441	1.62929	1.63523	1.58324	1.58834
49.3541	5150.86	4670.87	5325.27	5468.22	3351.85	3472.57	3105.85	2725.15	3266.26	3353.32	2116.43	2189.01	1.65844	1.71398	1.63039	1.63069	1.58373	1.58637
49.39	5146.41	4672.68	5325.62	5465.73	3347.73	3469.16	3104.2	2720.52	3260.69	3345.42	2116.13	2191.3	1.65789	1.71757	1.63328	1.6338	1.582	1.58315
49.4258	5146.89	4666.45	5322.47	5465.99	3344.95	3469.91	3099.16	2720.1	3263.5	3343.83	2118.03	2190.03	1.66073	1.71554	1.63091	1.63465	1.57927	1.58441
49.4617	5140.59	4661.15	5326.38	5464.8	3342.08	3465.99	3104.01	2718.24	3265.01	3342.13	2114.76	2189.55	1.65611	1.71477	1.63135	1.63512	1.58035	1.58297
49.4976	5136.97	4661.48	5325.64	5460.79	3334.82	3458.84	3102.42	2719.36	3262.71	3343.48	2113.85	2188.44	1.65579	1.71419	1.63228	1.63326	1.5776	1.5805
49.5335	5138.87	4659.41	5315.42	5453.27	3337.5	3456.16	3093.69	2708.11	3257.55	3338.25	2110.4	2183.62	1.66108	1.72054	1.63173	1.63357	1.58145	1.58276
49.5694	5136.4	4653.55	5308.6	5443.42	3337.25	3453.63	3090.43	2705.2	3254.91	3328.7	2108.85	2178.35	1.66203	1.72022	1.63095	1.6353	1.5825	1.58543
49.6053	5131.12	4645.11	5311.63	5448.49	3336.79	3445.35	3091.19	2706.06	3257.79	3330.44	2107.98	2183.05	1.65992	1.71655	1.63044	1.63597	1.58294	1.57823
49.6411	5127.59	4642.76	5301.82	5444.66	3325.44	3443.98	3085.75	2698.22	3246.12	3326.22	2106.56	2180.52	1.6617	1.72068	1.63328	1.63689	1.57861	1.57944
49.677	5120.16	4648.09	5297.32	5438.03	3327.62	3443.88	3082.63	2702.09	3252.1	3324.83	2102.47	2182.36	1.66097	1.72018	1.62889	1.63558	1.58272	1.57806
49.7129	5115.2	4635.65	5295.82	5442.08	3325.42	3448.17	3083.3	2698.31	3246.96	3324.25	2106.21	2181.52	1.659	1.71798	1.63101	1.63708	1.57886	1.58063
49.7488	5121	4640.25	5297.29	5433.1	3329.66	3445.81	3083.54	2706.01	3249.81	3326.71	2103.69	2177.9	1.66075	1.71479	1.63003	1.63318	1.58277	1.58217
49.7847	5111	4640.95	5283.47	5436.1	3318.4	3442.53	3087.61	2706.77	3248.47	3320.63	2095.14	2180.08	1.65533	1.71457	1.62645	1.63707	1.58385	1.57908
49.8206	5115.53	4640.23	5288.69	5427.85	3321.27	3440.04	3080.29	2700.45	3244.31	3323.62	2099.43	2175.98	1.66073	1.71832	1.63014	1.63311	1.58199	1.58091
49.8565	5106.18	4640.3	5287.84	5421.88	3314.4	3447.04	3073.51	2698.3	3238.73	3319.13	2094.49	2169.48	1.66135	1.71971	1.63269	1.63352	1.58243	1.58888
49.8923	5103.85	4627.42	5293.13	5427.12	3322.21	3438.89	3074.58	2695.63	3242.39	3320.32	2099.11	2165.53	1.66001	1.71664	1.63248	1.63452	1.58267	1.58801
49.9282	5097.79	4620.51	5284.27	5421.85	3317.96	3431.1	3068.26	2692.34	3238.75	3310.41	2095.61	2160.35	1.66146	1.71617	1.63158	1.63782	1.58329	1.58821
49.9641	5096.08	4619.3	5273.34	5417.86	3319.09	3436.05	3071.4	2693.15	3245.09	3321.64	2095.4	2163.04	1.65921	1.71521	1.62502	1.63108	1.58399	1.58853
50	5101.15	4626.47	5272.35	5418.29	3308.01	3431.34	3068.32	2694.59	3238.73	3315.99	2093.29	2163.28	1.66252	1.71695	1.62791	1.63399	1.58029	1.58618
50.0359	5093.91	4616.61	5288.88	5416.57	3316.51	3425.66	3067.88	2692.88	3234.64	3316.13	2098.4	2172.28	1.6604	1.71438	1.63508	1.6334	1.5805	1.57699
50.0718	5093.11	4616.29	5276.03	5415.36	3311.35	3417.84	3068.02	2684.79	3228.88	3312.42	2097.36	2168.41	1.66006	1.71942	1.63401	1.63486	1.57882	1.5762
50.1077	5092.41	4615.03	5275.67	5414.76	3312.15	3424.65	3069.73	2688.14	3232.51	3316.12	2092.25	2167.98	1.65891	1.71681	1.63206	1.63286	1.58306	1.57965
50.1435	5083.41	4607.57	5267.19	5410.35	3303.62	3421.7	3066.04	2686.85	3235	3307.52	2092.89	2162.15	1.65797	1.71486	1.62819	1.63578	1.5785	1.58254
50.1794	5089.86	4615.1	5267.2	5399.22	3311.28	3425.06	3063.89	2690.51	3220.9	3307.72	2093.2	2158.23	1.66124	1.71533	1.63532	1.63231	1.58192	1.58698
50.2153	5083.24	4607.28	5265.52	5400.69	3299.06	3424.75	3057.13	2690.28	3218.52	3306.88	2088.62	2159.04	1.66275	1.71256	1.63601	1.63317	1.57954	1.58624
50.2512	5074.46	4607.69	5262.15	5392.25	3304.68	3422.99	3056.39	2684.69	3221.22	3295.12	2089.03	2158.33	1.66028	1.71629	1.63359	1.63643	1.58192	1.58594
50.2871	5081.5	4609.31	5262.84	5393.69	3308.21	3420.99	3062.37	2686.58	3225.22	3294.57	2086.06	2164.44	1.65933	1.71568	1.63178	1.63714	1.58587	1.58054
50.323	5071.55	4599.24	5268.64	5388.67	3301.08	3412.6	3057.11	2681.2	3224.53	3297.89	2087.83	2161.18	1.65893	1.71537	1.63392	1.63397	1.58111	1.57905
50.3589	5064.57	4600.96	5258.39	5391.43	3296.76	3415.03	3049.51	2683.13	3219.23	3301.33	2082.55	2156.6	1.66078	1.71477	1.63343	1.63311	1.58304	1.58352
50.3947	5064.94	4602.54	5254.36	5378.85	3293.73	3411.54	3054.01	2678.87	3219.61	3299.29	2084.3	2152.6	1.65846	1.71809	1.63199	1.63031	1.58026	1.58485
50.4306	5063.53	4595.98	5244.04	5377.46	3289.77	3408.07	3053.23	2677.58	3218.96	3290.71	2084.83	2152.82	1.65842	1.71647	1.62911	1.63413	1.57796	1.58307
50.4665	5057.49	4585.81	5248.33	5383.49	3291.24	3410.3	3058.1	2678.46	3227.03	3291.58	2089.28	2160.71	1.6538	1.7121	1.62637	1.63553	1.5753	1.57832
50.5024	5060.8	4584.97	5243.2	5374.2	3287	3404.57	3050.29	2677.72	3220.53	3288.91	2078.64	2157.09	1.65912	1.71227	1.62805	1.63404	1.58132	1.57831
50.5383	5061.21	4583.91	5237.61	5378.13	3286.09	3407.05	3047.91	2676.15	3221.85	3284.75	2082.32	2156.85	1.66055	1.71287	1.62565	1.6373	1.57809	1.57964
50.5742	5059.25	4583.52	5235.01	5369.18	3284.76	3402.52	3043.15	2673.51	3217.44	3284.24	2081.61	2161.28	1.66251	1.71442	1.62708	1.63483	1.57799	1.57431
50.61	5053.58	4578.4	5225.51	5362.14	3283.13	3399.73	3046.04	2669.65	3214.29	3285.7	2079.87	2151.42	1.65906	1.71498	1.62571	1.63196	1.57852	1.58023
50.6459	5050.82	4578.36	5220.91	5363.67	3279.87	3397.25	3041.56	2671.32	3207.09	3278.11	2074.45	2151.58	1.6606	1.71389	1.62792	1.63621	1.58107	1.57896
50.6818	5044.47	4583.71	5232.67	5360.01	3277.78	3398.22	3037.21	2666.57	3201.54	3279.27	2071.06	2142.8	1.66089	1.71895	1.63442	1.63451	1.58266	1.58588
50.7177	5041.33	4577.95	5221.69	5356.52	3274.16	3395.73	3036.13	2666.15	3200.74	3276.23	2073.61	2143.36	1.66044	1.71706	1.6314	1.63496	1.57897	1.5843
50.7536	5041.57	4571.53	5225.31	5356.7	3276.9	3394.84	3036.69	2667.99	3200.88	3271.42	2070.72	2143.52	1.66022	1.71348	1.63246	1.63742	1.58249	1.58377
50.7895	5040.13	4563.98	5220.91	5349.73	3271.16	3398.22	3031.97	2662.55	3201.06	3269.45	2070.31	2137.81	1.66233	1.71414	1.631	1.63628	1.58004	1.58958
50.8254	5040.56	4563.37	5217.65	5355.52	3271.93	3385.44	3032.46	2664.84	3202.6	3275.38	2074.05	2142.97	1.6622	1.71243	1.62919	1.63508	1.57756	1.57979
50.8612	5034.07	4557.52	5211.89	5351.18	3267.13	3385.82	3027.01	2662.77	3197.83	3270.49	2073.07	2144.67	1.66305	1.71157	1.62982	1.6362	1.57599	1.57871
50.8971	5028.22	4560.75	5213.6	5340.6	3269.91	3382.65	3030.53	2668.16	3197.18	3279.21	2070.28	2143.06	1.65919	1.70932	1.63069	1.62862	1.57945	1.57842
50.933	5027.44	4558.4	5209.15	5337.14	3273.21	3384.49	3030.2	2660.97	3195.96	3272.98	2070.77	2143.84	1.65911	1.71306	1.62992	1.63067	1.58067	1.5787
50.9689	5016.18	4560.56	5197.88	5326.14	3275.65	3386.46	3024.43	2661.08	3192.67	3265.28	2067.1	2140.89	1.65856	1.7138	1.62807	1.63114	1.58466	1.5818
51.0048	5017.5	4556.05	5193.12	5331.43	3269.57	3383.18	3023.43	2654.49	3184.77	3267.33	2061.68	2136.26	1.65954	1.71635	1.63061	1.63174	1.58588	1.58369
51.0407	5013.34	4544.59	5197.66	5337.01	3272.38	3383.57	3022.91	2647.63	3184.67	3262.8	2067.43	2135.6	1.65845	1.71647	1.63209	1.63571	1.58282	1.58436
51.0766	5010.59	4542.78	5193.08	5329.81	3268.21	3375.62	3018.73	2644.55	3185.81	3262.45	2064.19	2138.02	1.65984	1.71779	1.63007	1.63368	1.58329	1.57886
51.1124	5013.8	4549.85	5194.67	5325.46	3261.81	3377.96	3016.87	2650.61	3184.9	3266.13	2061.54	2131.56	1.66192	1.71653	1.63103	1.63051	1.58222	1.58474
51.1483	5004.85	4544.04	5189.86	5323.22	3256.61	3377.22	3009.09	2649.39	3184.53	3264.72	2059.35	2134.68	1.66324	1.71513	1.62971	1.63053	1.58137	1.58208
51.1842	5007.42	4540.06	5194.83	5323.98	3264.44	3378.94	3009.27	2652.35	3183.15	3259.46	2061.92	2136.65	1.664	1.71172	1.63198	1.63339	1.5832	1.58142
51.2201	4998.44	4538.23	5190.52	5325.03	3258.3	3372.13	3008.7	2645.04	3182.74	3256.24	2062.18	2131.49	1.66133	1.71575	1.63083	1.63533	1.58002	1.58205
51.256	4988.47	4544.9	5188.78	5327.43	3257.2	3370.56	3005.22	2640.2	3176.62	3249.79	2059.14	2130.33	1.65993	1.72143	1.63343	1.63932	1.58182	1.58218
51.2919	4986.13	4535.94	5179.91	5322.47	3251.75	3370.38	3005.54	2639.65	3172.44	3247.43	2051.01	2129.57	1.65898	1.71839	1.63279	1.63898	1.58544	1.58266
51.3278	4989.72	4525.48	5174.91	5314.42	3249.53	3369.17	3015.08	2641.42	3178.09	3254.35	2055.14	2133.5	1.65492	1.71328	1.62831	1.63302	1.58117	1.57918
51.3636	4984.46	4523.25	5172.95	5305.16	3251.79	3367.1	3013.91	2643.17	3179.55	3254.53	2057.74	2134.29	1.65382	1.7113	1.62695	1.63009	1.58027	1.57762
51.3995	4979.03	4522.85	5170.3	5302.02	3246.61	3362.27	3007.17	2644.93	3177.96	3247.43	2052.59	2132.34	1.65572	1.71001	1.62693	1.63268	1.58171	1.5768
51.4354	4979.91	4519.19	5166.8	5299.59	3237.88	3358.74	3003.77	2642.17	3172.43	3245.09	2052.66	2129.41	1.65788	1.71041	1.62866	1.63311	1.57741	1.57731
51.4713	4977.63	4516.08	5161.47	5297.37	3236.01	3357.13	3001.68	2637.86	3164.68	3242.89	2052.8	2125.41	1.65828	1.71202	1.63096	1.63353	1.57639	1.57952
51.5072	4976.08	4521.69	5159.67	5300.44	3239.84	3354.22	2994.75	2634.28	3166.67	3238.35	2049.33	2125.01	1.6616	1.71648	1.62937	1.63677	1.58093	1.57845
51.5431	4972.88	4518.95	5156.88	5288.37	3239.06	3354.94	2994.18	2631.54	3166.58	3243.56	2047.2	2124.13	1.66085	1.71723	1.62853	1.63042	1.58219	1.57944
51.5789	4971.05	4520.75	5158.31	5294.33	3238.8	3357.04	2998.31	2637.02	3162.09	3243.18	2044.46	2122.7	1.65795	1.71434	1.6313	1.63245	1.58418	1.58149
51.6148	4970.39	4506.82	5148.73	5291.04	3233.35	3345.31	2995.47	2631.6	3161.41	3237.23	2045.81	2121.41	1.6593	1.71258	1.62862	1.63443	1.58047	1.57693
51.6507	4965.23	4512.57	5155.79	5272.28	3234.47	3346.46	2984.32	2628.23	3162.21	3224.78	2046.55	2116.8	1.66377	1.71696	1.63044	1.63492	1.58045	1.5809
51.6866	4961.37	4500.57	5144.89	5270.26	3232.85	3341.51	2988.52	2629.72	3167	3226.19	2046.96	2112.35	1.66014	1.71143	1.62453	1.63359	1.57934	1.58189
51.7225	4963.9	4508.32	5149.23	5280.21	3224.78	3345.73	2987.46	2628.28	3154.76	3228.6	2043.52	2117.18	1.66158	1.71531	1.63221	1.63545	1.57805	1.58028
51.7584	4957.74	4503.07	5141.14	5275.1	3227.47	3339.81	2985.7	2619.1	3152.85	3231.4	2045.14	2118.17	1.66049	1.71932	1.63063	1.63245	1.57812	1.57674
51.7943	4954.54	4500.47	5133.27	5273.07	3228.76	3343.5	2987.31	2629.25	3158.06	3228.86	2046.45	2111.61	1.65853	1.71169	1.62545	1.63311	1.57774	1.58338
51.8301	4948.44	4501.39	5131.19	5268.05	3223.26	3336.07	2982.65	2621.86	3149.97	3220.18	2040.44	2113.45	1.65907	1.71686	1.62896	1.63595	1.57969	1.5785
51.866	4944.12	4493.37	5128.92	5263.72	3227.26	3339.9	2975.9	2617.37	3149.55	3220.02	2039.79	2109.96	1.66138	1.71675	1.62846	1.63468	1.58215	1.58292
51.9019	4939.53	4488.83	5124.37	5265.13	3224.55	3334.76	2978.43	2621.12	3151.98	3223.43	2043.65	2116.96	1.65844	1.71256	1.62576	1.6334	1.57784	1.57526
51.9378	4955.09	4486.28	5125.2	5264.04	3219.83	3342.52	2980.43	2620.29	3147.65	3223.66	2038.38	2112.51	1.66254	1.71213	1.62826	1.63294	1.5796	1.58225
51.9737	4944.02	4485.75	5120.74	5256.29	3217.89	3337.37	2978.59	2619.09	3142.09	3218.2	2035.47	2107.56	1.65985	1.71271	1.62972	1.6333	1.58091	1.58352
52.0096	4945.17	4490.2	5127.08	5258.6	3213.31	3336.35	2977.02	2621.38	3145.35	3214.75	2040.31	2111.92	1.66111	1.71292	1.63005	1.63577	1.57491	1.57977
52.0455	4940.96	4488.86	5119.35	5253.8	3218.08	3332	2973.38	2612.97	3141.13	3207.09	2035.46	2107.71	1.66173	1.71792	1.62978	1.63818	1.58101	1.58086
52.0813	4930.8	4484.49	5119.52	5247.29	3214.15	3329.73	2976.56	2614.96	3144.48	3214.07	2028.13	2104.41	1.65655	1.71494	1.6281	1.6326	1.58478	1.58226
52.1172	4928.31	4475.3	5119.08	5244.37	3208.68	3329.54	2977.96	2607.39	3136.94	3208.94	2026.21	2103.14	1.65493	1.71639	1.63187	1.6343	1.58359	1.58313
52.1531	4923.52	4464.42	5103.35	5239.06	3209.76	3324.59	2968.3	2613.4	3135.68	3205.45	2034.42	2108.19	1.6587	1.70828	1.62751	1.63442	1.57773	1.57699
52.189	4920.8	4463.95	5098.15	5238.47	3208.98	3316.37	2966.16	2604.82	3133.95	3204.51	2035.35	2102.49	1.65898	1.71373	1.62675	1.63472	1.57662	1.57735
52.2249	4925.01	4461.43	5104.85	5246.28	3211.81	3322.81	2970.26	2607.02	3125.62	3210.85	2032.19	2100.17	1.65811	1.71132	1.63323	1.63392	1.58047	1.58217
52.2608	4916.37	4466.12	5096.33	5242.36	3204.44	3316.86	2967.3	2603.65	3123.34	3208.06	2030.84	2097.23	1.65685	1.71533	1.63169	1.63412	1.57789	1.58155
52.2967	4921.22	4458.91	5088.25	5235.06	3211.15	3317.58	2953.35	2599.03	3124.96	3200.16	2026.96	2099.3	1.66632	1.71561	1.62826	1.63587	1.58422	1.58032
52.3325	4914.81	4455.42	5082.78	5226.77	3207.36	3317.75	2954.7	2603.64	3120.14	3201.08	2024.95	2097.82	1.66339	1.71123	1.62902	1.63282	1.58392	1.58152
52.3684	4920.52	4456.1	5092.86	5234.06	3205.68	3318.02	2956.16	2596.84	3125.38	3203.05	2030.81	2105.5	1.6645	1.71597	1.62952	1.63408	1.57852	1.57588
52.4043	4908.99	4450.01	5087.53	5227.05	3196.98	3310.19	2958.78	2599.22	3122.72	3195.57	2031.28	2102.33	1.65913	1.71206	1.62919	1.63572	1.57387	1.57453
52.4402	4900.52	4451.25	5092.95	5218.57	3197.98	3319.97	2953.18	2595.26	3121.42	3194.96	2028.21	2097.17	1.6594	1.71515	1.63161	1.63337	1.57675	1.58307
52.4761	4897.43	4447.4	5084.39	5218.3	3195.54	3308.6	2951.37	2593.71	3121.36	3194.47	2024.45	2094.58	1.65937	1.71469	1.6289	1.63354	1.57847	1.5796
52.512	4905.69	4448.09	5082.73	5213.27	3199.65	3304.68	2946.73	2592.84	3120.24	3192.01	2020.68	2092.46	1.66479	1.71553	1.62896	1.63322	1.58345	1.57933
52.5478	4896.16	4441.2	5081.3	5216.68	3192.68	3301.75	2948.05	2592.32	3119.95	3195.64	2021.54	2094.09	1.66081	1.71321	1.62865	1.63244	1.57933	1.5767
52.5837	4891.8	4449.31	5081.56	5222.31	3196.45	3307.06	2944.57	2592.14	3112.72	3191.01	2021.37	2095.61	1.66129	1.71647	1.63251	1.63657	1.58133	1.57809
52.6196	4889.56	4439.36	5070.6	5213.44	3191.81	3301.64	2945.42	2588.82	3110.37	3192.6	2020	2090.49	1.66005	1.71482	1.63022	1.63297	1.58011	1.57936
52.6555	4893.6	4436.03	5084.6	5213.11	3188.53	3300.99	2942.7	2584.38	3115.18	3191.03	2018.4	2085.32	1.66296	1.71647	1.6322	1.63368	1.57973	1.58296
52.6914	4883.69	4430.14	5069.35	5207.51	3185.63	3299.92	2941.47	2586.2	3106.39	3187.98	2013.78	2085.02	1.66029	1.71299	1.63191	1.63348	1.58192	1.58268
52.7273	4885.66	4428.45	5064.71	5210.91	3192.22	3301.21	2946.01	2589.22	3108.63	3182.37	2011.7	2086.35	1.6584	1.71034	1.62924	1.63743	1.58683	1.58229
52.7632	4873.43	4423.18	5061.9	5208.67	3182.68	3290.59	2940.36	2584.81	3106.68	3182.9	2010.44	2081.02	1.65743	1.71122	1.62936	1.63645	1.58308	1.58124
52.799	4877.47	4422.8	5049.57	5198.57	3177.34	3290.99	2932.27	2588.12	3099.24	3183.35	2013.22	2084.58	1.66338	1.70888	1.62929	1.63305	1.57824	1.57873
52.8349	4871.71	4421.19	5051.72	5193.64	3171.17	3296.86	2932.76	2586.64	3097.07	3180.65	2011.02	2080.95	1.66114	1.70924	1.63113	1.63289	1.5769	1.58431
52.8708	4870.09	4431.64	5051.05	5195.25	3179.37	3298.35	2936.01	2589.99	3099.81	3181.51	2008.28	2084.8	1.65874	1.71106	1.62947	1.63295	1.58313	1.58209
52.9067	4865.21	4422.54	5043.2	5188.71	3177.11	3287.59	2932.36	2586.06	3095.7	3174.05	2008.06	2081.51	1.65915	1.71015	1.6291	1.63473	1.58218	1.57942
52.9426	4858.85	4415.21	5042.36	5184.21	3167.39	3281.09	2931.15	2580.13	3098.16	3170.24	2007.13	2080.94	1.65766	1.71123	1.62754	1.63528	1.57807	1.57673
52.9785	4860.48	4414.18	5047.5	5178.72	3167.43	3280.98	2929.83	2580.53	3098.7	3172.45	2005.71	2082.38	1.65896	1.71058	1.62891	1.63241	1.57921	1.57559
53.0144	4859.88	4411.71	5049.61	5175.22	3170.43	3277.42	2927.3	2579.13	3096.03	3172.32	2005.83	2077.65	1.66019	1.71054	1.63099	1.63137	1.5806	1.57747
53.0502	4850.53	4408.76	5040.87	5173.19	3164.82	3276.39	2924.35	2573.12	3094.06	3168.32	2006.69	2074.89	1.65867	1.71339	1.62921	1.63279	1.57714	1.57907
53.0861	4844.61	4403.32	5028.33	5167.56	3159.81	3275.99	2920.16	2570.6	3089.27	3164.93	2008.66	2074.12	1.65902	1.71295	1.62767	1.63276	1.57309	1.57946
53.122	4846.39	4396.29	5029.7	5165.72	3159.18	3273.95	2921.5	2568.09	3088.63	3163.64	2004.78	2070.86	1.65887	1.71189	1.62846	1.63284	1.57583	1.58096
53.1579	4845.67	4392.55	5032.22	5159.09	3157.84	3272.68	2922.03	2567.48	3085.13	3158.72	2002.51	2064.21	1.65832	1.71084	1.63112	1.63328	1.57695	1.58544
53.1938	4840.04	4389	5028.45	5159.63	3163.12	3275.07	2916.06	2573.63	3080.49	3161.16	2003.06	2066.63	1.65979	1.70537	1.63235	1.6322	1.57914	1.58474
53.2297	4836.41	4390.79	5025.16	5157.83	3160.22	3275.4	2915.86	2572.78	3076.87	3158.22	1995.81	2072.75	1.65866	1.70663	1.6332	1.63314	1.58343	1.58022
53.2656	4845.06	4395.07	5020.79	5152.67	3157.48	3273.62	2914.37	2568.66	3075.33	3149.61	1997.33	2071.77	1.66247	1.71104	1.6326	1.63597	1.58085	1.58011
53.3014	4842.99	4396.53	5013.12	5147.88	3150.89	3268.85	2912.77	2570.4	3064.66	3142.86	1998.74	2071.03	1.66268	1.71045	1.63578	1.63796	1.57643	1.57837
53.3373	4833.02	4384.3	5009.35	5151.17	3150.6	3272.06	2916.05	2561.54	3073.1	3150.12	1992.7	2071.64	1.65738	1.71159	1.63007	1.63523	1.58107	1.57945
53.3732	4823.99	4384.42	5001.93	5140.99	3139.93	3261.09	2910.93	2562.95	3072.35	3147.8	1989.95	2063.24	1.6572	1.71069	1.62805	1.6332	1.57789	1.58057
53.4091	4826.73	4387.81	5009.62	5133.3	3143.93	3262.52	2911.74	2567.58	3077.92	3154.13	1999.37	2069.48	1.65768	1.70893	1.6276	1.62748	1.57246	1.57649
53.445	4819.72	4387.25	5005.14	5126.14	3140.42	3259.83	2907.08	2570.28	3071.92	3149.54	1997.04	2065.04	1.65793	1.70692	1.62932	1.62759	1.57254	1.57858
53.4809	4826.55	4373.94	5003.67	5141.35	3148.75	3266.54	2909.45	2557.14	3068.72	3143.69	1994.29	2062.28	1.65892	1.71049	1.63054	1.63545	1.57888	1.58394
53.5167	4815.02	4368.13	4997.46	5135.52	3138.46	3261.44	2904.26	2559.33	3062.34	3146.88	1990.26	2058.51	1.65791	1.70674	1.63191	1.63194	1.57691	1.58437
53.5526	4801.7	4369.82	4986.17	5131.55	3140.97	3258.6	2906.89	2551.53	3065.73	3147.34	1991.71	2063.59	1.65183	1.71263	1.62642	1.63044	1.57703	1.57909
53.5885	4806.97	4362.08	4978.47	5129.64	3143.14	3253.48	2901.46	2552.08	3062.26	3145.87	1986.18	2065.34	1.65674	1.70923	1.62575	1.6306	1.58251	1.57528
53.6244	4803.04	4364.87	4982.59	5126.73	3147.15	3259.76	2898.85	2556.83	3061.35	3143.73	1986.21	2063.23	1.65688	1.70714	1.62758	1.63078	1.5845	1.57993
53.6603	4800.47	4350.78	4977.11	5128.54	3144.69	3252.77	2900.06	2548.69	3055.19	3133.56	1989.87	2055.39	1.6553	1.70707	1.62907	1.63665	1.58035	1.58256
53.6962	4801.79	4361.78	4981.55	5127.17	3138.22	3253.54	2901.25	2549.54	3062.03	3137.32	1991.65	2061.98	1.65508	1.71081	1.62688	1.63425	1.57569	1.57787
53.7321	4794.98	4353.93	4976.93	5120.34	3125.63	3249.34	2897.98	2548.37	3059.38	3131.37	1989.7	2056.69	1.6546	1.70852	1.62678	1.63517	1.57091	1.57989
53.7679	4795.63	4351.99	4969.68	5111.04	3136.64	3247.34	2896.43	2544.05	3052.5	3129.08	1988.03	2059.59	1.6557	1.71065	1.62807	1.6334	1.57776	1.57669
53.8038	4793.78	4346.62	4973.97	5101.41	3126.84	3247.04	2895.16	2544.34	3050.51	3124.31	1985.09	2056.96	1.65579	1.70835	1.63054	1.63281	1.57516	1.57856
53.8397	4790.93	4348.12	4970.63	5105.29	3132.47	3242.36	2895.57	2543.07	3050.55	3130.87	1981.51	2054.24	1.65457	1.70979	1.62942	1.63063	1.58085	1.57837
53.8756	4787.5	4342.46	4965.14	5100.73	3127.59	3240.71	2893.89	2542.02	3050.96	3126.19	1984.18	2051.89	1.65435	1.70827	1.62741	1.63161	1.57627	1.57938
53.9115	4781.84	4341.17	4962.7	5100.04	3125.62	3242.33	2888.43	2533.45	3052.8	3123.69	1977.43	2054.15	1.65552	1.71354	1.62562	1.63269	1.58065	1.57843
53.9474	4780.86	4334.88	4967.49	5096.02	3123.39	3238.29	2889.21	2532.25	3045.91	3121.9	1979.35	2052.46	1.65473	1.71187	1.63087	1.63235	1.57798	1.57776
53.9833	4772.17	4336.84	4961.17	5102.87	3124.35	3233.18	2882.64	2538.98	3042.6	3125.38	1975.61	2049.26	1.65549	1.7081	1.63057	1.63272	1.58146	1.57773
54.0191	4766.82	4336.11	4949	5101.71	3121.35	3232.89	2873.85	2533.75	3037.85	3119.79	1971.65	2043.39	1.65869	1.71134	1.62911	1.63527	1.58311	1.58212
54.055	4759.16	4324.25	4959.1	5099.25	3121.6	3238.82	2878.32	2528.54	3041.89	3117.62	1970.86	2047.88	1.65345	1.71018	1.63027	1.63562	1.58388	1.58155
54.0909	4762.78	4319.17	4949.2	5090.02	3115.32	3230.59	2876.72	2533.86	3041.16	3116.66	1972.4	2047.09	1.65563	1.70458	1.62741	1.63317	1.57946	1.57814
54.1268	4770.09	4330.08	4948.53	5091.61	3115.6	3225.93	2870.27	2523.76	3037.31	3117.98	1974.32	2042.03	1.6619	1.71573	1.62925	1.63298	1.57806	1.57976
54.1627	4763.11	4318.97	4937.66	5079.45	3111.81	3224.5	2863.63	2523.78	3032.36	3116.25	1973.12	2040.17	1.66331	1.71131	1.62832	1.62999	1.5771	1.5805
54.1986	4749.13	4315.34	4938.15	5086.06	3114.4	3231.51	2870.53	2524.63	3028.99	3107.45	1967.77	2045.06	1.65445	1.7093	1.63029	1.63673	1.5827	1.58015
54.2344	4750.41	4314.1	4935.43	5078.26	3110.01	3220.3	2867.84	2521.51	3029.23	3108.44	1967.52	2043.63	1.65644	1.71092	1.62927	1.6337	1.58068	1.57577
54.2703	4751.89	4313.83	4934.99	5063.61	3107.11	3222.17	2870.29	2524.35	3025.49	3102.83	1967.48	2037.98	1.65555	1.70889	1.63114	1.63193	1.57924	1.58106
54.3062	4743.43	4312.32	4932	5061.54	3104.97	3218.33	2860.57	2524.63	3025.37	3103.49	1965.35	2038.38	1.65821	1.7081	1.63022	1.63092	1.57986	1.57886
54.3421	4751.07	4309.51	4927.89	5065.37	3099.98	3215.02	2861.74	2519.54	3036.63	3099.02	1970.22	2043.81	1.6602	1.71044	1.62281	1.63451	1.57342	1.57305
54.378	4732.5	4305.08	4912.76	5067.69	3093.2	3212.3	2850.9	2515.28	3027.64	3093.48	1964.34	2033.72	1.66	1.71157	1.62264	1.63818	1.57468	1.57952
54.4139	4733.48	4307.83	4930.03	5063.62	3106.92	3216.44	2860.58	2516.76	3020.53	3106.82	1962.47	2026.54	1.65473	1.71166	1.63217	1.62984	1.58317	1.58716
54.4498	4726.91	4303.67	4925.24	5060.35	3106.22	3211.33	2857.63	2517.14	3027.36	3099.88	1959.43	2028.27	1.65414	1.70975	1.62691	1.63243	1.58527	1.58328
54.4856	4728.54	4302.92	4921.29	5054.14	3098.48	3205.43	2856.17	2514.06	3018.78	3104.71	1960.76	2034.02	1.65555	1.71154	1.63022	1.62789	1.58024	1.57591
54.5215	4727.55	4297.66	4905.86	5049.9	3093.29	3209.34	2849.89	2511.29	3016.59	3099.26	1956.51	2030.2	1.65885	1.71133	1.6263	1.62939	1.58103	1.5808
54.5574	4716.83	4294.51	4916.99	5050.52	3100.58	3208.94	2845.82	2503.28	3015.93	3091.5	1964.38	2031.55	1.65746	1.71555	1.63034	1.63368	1.5784	1.57955
54.5933	4714.9	4292.35	4907.08	5048.32	3092.02	3204.58	2841.21	2503.85	3010.57	3090.05	1955.96	2030.18	1.65947	1.7143	1.62995	1.63373	1.58082	1.57847
54.6292	4724.08	4285.96	4901.51	5047.04	3093.21	3210.93	2851.81	2504.77	3015.42	3087.41	1954.13	2038.09	1.65652	1.71112	1.62548	1.63472	1.58291	1.57546
54.6651	4721.27	4284.39	4899	5042.81	3094.13	3204.85	2841.18	2504.98	3005.64	3078.43	1946.75	2028.99	1.66173	1.71035	1.62994	1.63811	1.58939	1.57953
54.701	4714.79	4276.41	4901.31	5034.23	3085.49	3200.86	2841.1	2503.65	3008.02	3082.74	1952.4	2034.34	1.65949	1.70807	1.62941	1.63303	1.58036	1.57341
54.7368	4713.37	4275.01	4892.65	5031.7	3081.98	3199.84	2840.66	2498.74	3005.18	3076.66	1952.34	2029.71	1.65925	1.71087	1.62807	1.63544	1.57861	1.5765
54.7727	4699.22	4282.35	4895.17	5016.41	3082.33	3197.33	2844.15	2504.11	2999.72	3070.5	1949.72	2018.22	1.65224	1.71013	1.63188	1.63375	1.58091	1.58424
54.8086	4700.82	4272.01	4887.5	5016.63	3078.62	3194.99	2843.72	2499.03	3003.47	3071.59	1950.91	2020.9	1.65305	1.70947	1.62729	1.63324	1.57804	1.58097
54.8445	4699.31	4266.31	4891.94	5015.5	3081.54	3197.97	2832.85	2499.03	3003.36	3069.12	1950.66	2022.55	1.65886	1.70719	1.62882	1.63418	1.57974	1.58116
54.8804	4693.69	4261.85	4882.83	5015.5	3077.98	3194.88	2834.31	2490.74	2993.74	3069.49	1947.37	2014.64	1.65602	1.71108	1.63101	1.63398	1.58059	1.58583
54.9163	4687.45	4260.33	4874.63	5005.65	3082.29	3195.47	2829.94	2490.99	2994.83	3072.23	1950.79	2024.52	1.65638	1.7103	1.62768	1.62932	1.58002	1.57839
54.9522	4683.82	4252.68	4865.9	5001.87	3081.38	3190.48	2829.87	2486.96	2996.11	3068.8	1951.25	2025.19	1.65514	1.70999	1.62407	1.62991	1.57919	1.5754
54.988	4695.76	4254.54	4873.98	5006.26	3076.86	3189.85	2838.46	2484.17	3001.12	3067.67	1953.54	2022.68	1.65433	1.71266	1.62405	1.63194	1.57502	1.57704
55.0239	4688.82	4253.98	4872.71	5002.41	3070.71	3188.72	2832.54	2483.55	2994.62	3066.05	1948.38	2018.22	1.65534	1.71286	1.62716	1.63155	1.57603	1.57997
55.0598	4682.59	4256.45	4862.69	5003.1	3075.54	3188.81	2824.14	2490.65	2984.38	3068.64	1945.35	2018.32	1.65806	1.70897	1.62938	1.63039	1.58097	1.57993
55.0957	4677.74	4248.52	4856.51	5002.54	3074.8	3184.34	2821.14	2485.23	2981.36	3068.34	1941.76	2013.08	1.6581	1.70951	1.62896	1.63037	1.58351	1.58183
55.1316	4673.91	4239.63	4850.37	4995.76	3071.46	3180.94	2817.19	2482.58	2982.38	3062.51	1944.28	2015.84	1.65906	1.70775	1.62634	1.63126	1.57975	1.57797
55.1675	4667.82	4233.38	4850.6	4992.74	3073.72	3179.35	2816.69	2481.12	2977.94	3054.23	1944.9	2015.74	1.6572	1.70624	1.62884	1.6347	1.5804	1.57726
55.2033	4663.1	4231.28	4856.45	4996.43	3074.8	3180.3	2816.28	2477.92	2976.81	3051	1946.42	2011.05	1.65577	1.70759	1.63143	1.63763	1.57972	1.58141
55.2392	4662.34	4232.6	4849.69	4991.87	3072.56	3179.3	2812.75	2479.37	2974.98	3057.06	1948.59	2017.32	1.65757	1.70712	1.63016	1.6329	1.57681	1.576
55.2751	4662.26	4228.03	4842.71	4982.97	3065.79	3173	2814.66	2479.65	2977.41	3056.57	1948.52	2019.46	1.65642	1.70509	1.62648	1.63025	1.57339	1.57121
55.311	4653.74	4222.34	4844.58	4976.7	3062.23	3171.53	2814.7	2474.47	2977.83	3052.88	1941.05	2015.47	1.65337	1.70636	1.62688	1.63016	1.57761	1.57359
55.3469	4642.15	4217.28	4841.65	4970.03	3058.89	3171.16	2812.92	2468.57	2970.36	3050.32	1933.05	2010.56	1.6503	1.70839	1.62999	1.62935	1.58241	1.57725
55.3828	4644.57	4219.84	4831.31	4973.12	3055.45	3168.55	2803.84	2472.57	2969.68	3043.87	1938.97	2005.94	1.65651	1.70666	1.62688	1.63382	1.57581	1.57958
55.4187	4633.11	4213.67	4829.28	4973.98	3058.67	3163.6	2806.32	2471.1	2970.69	3050.55	1936.6	2009.4	1.65096	1.70518	1.62564	1.63052	1.5794	1.5744
55.4545	4639.49	4216.01	4824.67	4967.13	3053.14	3169.65	2800.42	2470.12	2969.93	3045.49	1937.98	2009.73	1.65671	1.7068	1.6245	1.63098	1.57542	1.57715
55.4904	4628.72	4208.92	4820.34	4962.12	3050.81	3163.6	2799.51	2461.32	2963.33	3046.61	1929.93	2005.36	1.6534	1.71002	1.62666	1.62873	1.58078	1.57757
55.5263	4623.69	4199.78	4820.23	4962.75	3049.71	3155.41	2792.37	2463.83	2966.04	3046.45	1934.76	2000.66	1.65583	1.70458	1.62514	1.62902	1.57628	1.57719
55.5622	4624.24	4194.14	4810.37	4963	3047.4	3156.98	2790.8	2460.55	2960.68	3041.49	1931.83	2001.6	1.65696	1.70455	1.62475	1.63177	1.57747	1.57723
55.5981	4623.79	4196.42	4810.68	4953.07	3043.17	3158.15	2791.66	2463.6	2960.71	3044.09	1931.99	2004.86	1.65628	1.70337	1.62484	1.62711	1.57514	1.57525
55.634	4624.16	4190.62	4809.54	4941.62	3038.76	3148.77	2784.58	2456.99	2958.75	3035.13	1928.72	2003.2	1.66063	1.70559	1.62553	1.62814	1.57553	1.57187
55.6699	4613.18	4190.72	4800.75	4946.56	3042.9	3156.26	2795.34	2457.19	2958.89	3037.57	1928.6	2002.75	1.65031	1.70549	1.62249	1.62846	1.57777	1.57597
55.7057	4606.16	4184.69	4800.99	4940.54	3037.41	3151.35	2786.42	2452.72	2951.33	3030.66	1928.6	2000.42	1.65307	1.70614	1.62672	1.63019	1.57493	1.57535
55.7416	4601.8	4189.82	4806.82	4938.64	3039.95	3150.47	2780.95	2454.81	2951.71	3027.34	1922.31	1995.23	1.65476	1.70678	1.62848	1.63135	1.58141	1.579
55.7775	4600.26	4183.16	4805.83	4939.93	3033.96	3151.11	2779.62	2452.81	2949.35	3026.56	1923.74	1990.42	1.655	1.70545	1.62946	1.63219	1.57711	1.58314
55.8134	4597.29	4185.86	4798.33	4939	3038.9	3145.86	2780.63	2449.03	2953.19	3034.45	1932.79	1994.59	1.65333	1.70919	1.6248	1.62764	1.57228	1.5772
55.8493	4589.33	4180.51	4793.22	4931.47	3039.43	3141.95	2777.19	2451.52	2949.4	3022.08	1929.18	1993.37	1.65251	1.70527	1.62515	1.63181	1.5755	1.5762
55.8852	4590.44	4176.6	4781.54	4928.31	3031.79	3140.33	2777.56	2447.01	2949.65	3023.62	1917.97	1988.41	1.65269	1.70681	1.62106	1.62994	1.58073	1.57932
55.9211	4584.82	4177.66	4789.14	4925.36	3032.85	3138.85	2770.99	2444.17	2941.8	3015.21	1918.8	1988.27	1.65458	1.70924	1.62796	1.63351	1.5806	1.57868
55.9569	4582.09	4168.77	4780.38	4926.06	3032.6	3142.88	2775.93	2449.42	2944.05	3020.74	1919.42	1993.09	1.65065	1.70194	1.62374	1.63074	1.57996	1.57689
55.9928	4577.05	4169.79	4779.43	4914.17	3030.56	3138.15	2774.48	2444.75	2935.04	3016.32	1916.16	1988.49	1.6497	1.70561	1.62841	1.6292	1.58158	1.57816
56.0287	4581.3	4162.25	4781.51	4908.78	3024.17	3141.96	2778.61	2443.27	2942.33	3012.91	1922.38	1996.98	1.64877	1.70356	1.62508	1.62925	1.57314	1.57336
56.0646	4579.05	4165.61	4776.56	4903.42	3022.38	3136.36	2773.89	2438.81	2935.41	3012.15	1915.87	1987.5	1.65077	1.70805	1.62722	1.62788	1.57755	1.57804
56.1005	4571.56	4161.11	4770.86	4901.18	3021.04	3139.75	2763.45	2443.94	2934.07	3008.96	1917.6	1993.32	1.6543	1.70262	1.62602	1.62886	1.57543	1.57514
56.1364	4565.46	4151.42	4760.25	4897.05	3017.23	3133.48	2762.4	2439.38	2929.57	3003.67	1911.51	1987.04	1.65271	1.70183	1.6249	1.63036	1.57845	1.57696
56.1722	4572.06	4151.3	4762.97	4898.77	3018.87	3130.53	2765.73	2432.74	2934.78	3005.58	1912.28	1986.63	1.65311	1.70643	1.62294	1.62989	1.57868	1.5758
56.2081	4560.39	4142.42	4753.55	4893.83	3023.82	3122.19	2762.24	2430.91	2933.37	3006.13	1915.5	1983.95	1.65097	1.70406	1.62051	1.62795	1.57861	1.57373
56.244	4556.11	4138.64	4748.2	4888.88	3016.4	3128.94	2760.93	2427.76	2922.45	3006.44	1916.11	1981.44	1.65021	1.70471	1.62473	1.62613	1.57423	1.57913
56.2799	4548.43	4139.38	4743.19	4886.37	3014.77	3123.7	2755.64	2424.85	2919.35	3001.71	1913.03	1980.85	1.65059	1.70707	1.62474	1.62786	1.57592	1.57695
56.3158	4549.48	4140.63	4755.13	4885.65	3011.73	3128.05	2750.6	2421.91	2917.82	3002.86	1917.04	1983.57	1.65399	1.70966	1.62968	1.627	1.57104	1.57698
56.3517	4549.95	4132.47	4745.57	4889.68	3008.89	3123.84	2747.23	2425.55	2914.41	2996.36	1911.18	1974.52	1.65619	1.70372	1.62831	1.63187	1.57436	1.58207
56.3876	4546.77	4138.79	4741.41	4867.78	3008.31	3125.82	2748.93	2428.29	2923.95	2992.39	1902.17	1984.03	1.65402	1.70441	1.62158	1.62672	1.58152	1.57549
56.4234	4544.61	4127.95	4739.45	4869.88	3007.89	3116.83	2745.64	2426.34	2919.32	2987.82	1905.84	1975.88	1.65521	1.70131	1.62348	1.62991	1.57825	1.57744
56.4593	4529.8	4121.03	4744.33	4864.46	3012.52	3118.08	2746.73	2418.7	2911.35	2987.5	1910.4	1976.74	1.64916	1.70382	1.6296	1.62827	1.5769	1.57739
56.4952	4525.16	4117.39	4733.64	4864.05	3005.77	3113.86	2739.56	2416.03	2910.09	2987.83	1903.39	1973.83	1.65178	1.7042	1.62663	1.62795	1.57917	1.57757
56.5311	4532.98	4115.8	4726.53	4874.08	3007.02	3117.99	2746.61	2412.76	2906.75	2978.71	1902.22	1970.16	1.65039	1.70585	1.62605	1.63631	1.5808	1.58261
56.567	4533.6	4111.11	4720.82	4865.44	3000.09	3114.94	2738.58	2410.22	2903.38	2981.55	1897.04	1966.94	1.65546	1.7057	1.62597	1.63185	1.58145	1.58365
56.6029	4531.03	4118.11	4724.91	4868.81	3006.98	3117.6	2740.39	2416.33	2911.4	2985.15	1907.23	1971.6	1.65342	1.70429	1.6229	1.63101	1.57662	1.58126
56.6388	4518.82	4106.89	4720.09	4859.65	3003.54	3110.11	2735.54	2411.32	2904.32	2979.2	1903.36	1968.23	1.65189	1.70317	1.6252	1.63119	1.57802	1.58016
56.6746	4514.23	4095.31	4716.73	4853.21	3004.62	3105.19	2737.65	2410.46	2901.86	2972.58	1904.88	1973.31	1.64894	1.69898	1.62542	1.63266	1.57733	1.5736
56.7105	4507.21	4093.62	4707.57	4852.84	2997.1	3106.64	2732.47	2406.64	2897.13	2970.43	1905.88	1969.79	1.6495	1.70097	1.62491	1.63372	1.57256	1.57714
56.7464	4516.78	4098.37	4708.72	4837.32	2995.55	3098.91	2738.28	2399.44	2891.13	2971.28	1897.49	1970.48	1.64949	1.70806	1.62868	1.62803	1.57869	1.57266
56.7823	4506.87	4091.49	4700.42	4835.69	2992.33	3098.33	2729.6	2399.9	2888.45	2971.32	1898.99	1964.95	1.65111	1.70486	1.62732	1.62746	1.57574	1.57679
56.8182	4511.77	4103.35	4709	4849	2996.42	3112.3	2725.79	2401.66	2895.21	2969.31	1897.48	1968.99	1.65521	1.70855	1.62648	1.63304	1.57916	1.58065
56.8541	4497.55	4090.25	4687.63	4838.42	2987.65	3099.59	2720.42	2400.11	2890.57	2970.7	1894.19	1965.51	1.65326	1.70419	1.6217	1.62872	1.57727	1.57699
56.89	4498.45	4087.23	4689.83	4826.91	2979.1	3096.04	2721.76	2406.49	2896.39	2964.5	1898.47	1972.39	1.65277	1.69842	1.6192	1.62824	1.56921	1.56969
56.9258	4486.9	4082.37	4684.31	4825.62	2977.82	3093.39	2715.44	2398.56	2892.14	2964.79	1895.4	1967.54	1.65236	1.70201	1.61967	1.62764	1.57108	1.57221
56.9617	4476.65	4077.52	4688.47	4820.74	2979.65	3087.28	2716.82	2398.53	2892.39	2958.75	1892.68	1961.33	1.64775	1.70001	1.62097	1.62931	1.5743	1.57407
56.9976	4471.86	4077.27	4682.08	4816.15	2979.94	3086.62	2712.24	2396.19	2887.39	2958.83	1890.89	1961.92	1.64877	1.70156	1.62157	1.62772	1.57595	1.57327
57.0335	4474.45	4071.81	4684.01	4821.16	2984.94	3095.75	2711.84	2392.7	2886.45	2959.54	1892.02	1962.18	1.64997	1.70177	1.62276	1.62902	1.57765	1.57771
57.0694	4472.51	4068.78	4676.65	4813.78	2978.42	3092.96	2705.4	2390.12	2880.13	2953.23	1888.75	1959.78	1.65318	1.70233	1.62376	1.63001	1.57692	1.57822
57.1053	4464.81	4066.59	4675.01	4802.71	2976.55	3088.25	2700.34	2387.32	2876.39	2952.53	1885.79	1954.92	1.65343	1.70342	1.62531	1.62664	1.57841	1.57973
57.1411	4463.84	4063.89	4672.06	4800.86	2978.69	3092.15	2702.88	2382.7	2876.84	2949.61	1886.58	1953.77	1.65151	1.70558	1.62403	1.62762	1.57888	1.58266
57.177	4463.1	4061.62	4661.97	4797.99	2979.78	3092.37	2698.08	2379.33	2874.95	2943.2	1881.27	1955.63	1.65418	1.70704	1.62158	1.63019	1.58392	1.58126
57.2129	4458.18	4054.7	4658.27	4791.86	2973.37	3085.43	2697.49	2380.65	2873.13	2947.22	1879.18	1958.87	1.65271	1.70319	1.62132	1.62589	1.58227	1.5751
57.2488	4458.62	4058.67	4661.29	4787.82	2965.1	3084.19	2702.97	2382.95	2870.56	2943.35	1885.4	1959.03	1.64953	1.70321	1.62382	1.62665	1.57266	1.57434
57.2847	4450.67	4055.44	4655.31	4785.64	2963.16	3085.87	2696.16	2381.2	2867.9	2938.47	1884.84	1955.3	1.65075	1.7031	1.62325	1.62861	1.5721	1.5782
57.3206	4446.52	4056.04	4647.97	4784.48	2965.49	3081.93	2705.29	2380.63	2872.36	2944.49	1885.38	1957.01	1.64364	1.70377	1.61817	1.62489	1.57289	1.57481
57.3565	4443.9	4047.9	4646.59	4782.34	2966.4	3076.9	2697.68	2378.43	2867.19	2940.21	1882.41	1951.96	1.64731	1.70192	1.62061	1.62653	1.57586	1.57632
57.3923	4438.8	4041.09	4645.46	4781.76	2962.07	3075.39	2691.53	2373.82	2866.74	2934.9	1880.5	1948.16	1.64917	1.70236	1.62047	1.62928	1.57515	1.57861
57.4282	4437.03	4037.42	4640.8	4775.65	2957.01	3071.07	2692.29	2370.03	2862.12	2932.64	1879.37	1944.74	1.64805	1.70353	1.62145	1.62845	1.5734	1.57917
57.4641	4434.04	4029.43	4635.59	4770.83	2955.87	3069.78	2687.51	2367.78	2853.83	2932.55	1876.62	1942.77	1.64987	1.70177	1.62434	1.62685	1.5751	1.58011
57.5	4421.2	4024.91	4636.39	4768.83	2957.24	3075.37	2678.8	2363.01	2859.59	2932.39	1874.43	1947.37	1.65044	1.7033	1.62135	1.62626	1.57767	1.57924
57.5359	4419.21	4017.47	4635.41	4757.18	2956.88	3070.26	2671.12	2360.93	2855.24	2924.18	1870.97	1946.4	1.65444	1.70164	1.62348	1.62684	1.5804	1.5774
57.5718	4424.21	4023.48	4630.97	4758.78	2962.81	3066.88	2677.39	2361.5	2849.74	2924.95	1877.14	1952.15	1.65244	1.70378	1.62505	1.62696	1.57836	1.57103
57.6077	4422.82	4027.12	4624.42	4747.26	2962.22	3062.48	2671.29	2358.43	2847.64	2920.75	1869.75	1946.3	1.65569	1.70754	1.62395	1.62535	1.58429	1.57349
57.6435	4411.16	4013.1	4616.72	4758.24	2958.7	3069.43	2671.05	2354.58	2851.2	2921.57	1876.03	1943.41	1.65147	1.70438	1.61922	1.62865	1.57711	1.5794
57.6794	4408.64	4009.6	4612.44	4750.76	2951.23	3064.14	2664.47	2357.08	2843.31	2915.95	1872.24	1940.77	1.6546	1.70109	1.62221	1.62923	1.57631	1.57882
57.7153	4399.74	3998.13	4605.98	4740.23	2948.16	3062.11	2667.51	2357.91	2845	2910.71	1871.77	1941.64	1.64938	1.69562	1.61897	1.62855	1.57507	1.57707
57.7512	4396.22	3995.81	4594.84	4740.51	2945.64	3056.14	2661.08	2350.28	2844.45	2911.44	1867.61	1935.3	1.65204	1.70014	1.61537	1.62823	1.57723	1.57916
57.7871	4401.81	3995.4	4606.8	4737.87	2948.83	3057.82	2662.69	2350.68	2843.48	2914.71	1872.33	1942.79	1.65314	1.69968	1.62013	1.62551	1.57495	1.57393
57.823	4396.65	3991.22	4608.73	4726.89	2939.93	3055.17	2662.99	2344.54	2842.26	2903.88	1869.72	1940.46	1.65102	1.70234	1.6215	1.62778	1.57239	1.57445
57.8589	4386.49	3993.8	4601.54	4735.68	2949.94	3064.89	2661.86	2353.17	2842.19	2906.07	1870.56	1940.07	1.6479	1.6972	1.61901	1.62958	1.57704	1.57978
57.8947	4380.31	3990.58	4591.79	4729.26	2941.64	3052.66	2657.33	2351.46	2837.84	2903.53	1865.74	1938.02	1.64839	1.69706	1.61806	1.62879	1.57667	1.57515
57.9306	4379.69	3983.61	4589.27	4719.45	2940.37	3053.61	2658.61	2343.46	2831.6	2903.72	1866.02	1933.51	1.64736	1.69988	1.62074	1.62531	1.57574	1.57931
57.9665	4379.02	3978.31	4583.24	4721.23	2937.41	3048.33	2658.11	2344.87	2830.13	2899.76	1869.71	1929.69	1.64742	1.6966	1.61945	1.62814	1.57105	1.5797
58.0024	4369.91	3973.38	4587.61	4723.86	2939.99	3046.09	2655.79	2344.3	2833.31	2900.61	1865.36	1933.01	1.64542	1.69491	1.61917	1.62858	1.57609	1.57583
58.0383	4364.23	3965.78	4581.74	4728.68	2934.05	3043.58	2653.65	2345.97	2823.95	2901.36	1861.66	1933.31	1.64461	1.69046	1.62246	1.62982	1.57604	1.57428
58.0742	4363.79	3968.17	4577.03	4712.33	2938.66	3042.74	2648.1	2337.47	2822.98	2900.09	1864.84	1933.87	1.64789	1.69764	1.62135	1.62489	1.57583	1.57339
58.11	4356.92	3958.29	4571.77	4709.65	2937.02	3041.37	2636.51	2333.71	2816.85	2889.4	1862.1	1929.64	1.65253	1.69614	1.62301	1.62997	1.57726	1.57613
58.1459	4354.74	3961.32	4568.26	4696.88	2939.53	3041.36	2637.83	2329.33	2816.27	2894.63	1860.21	1928.78	1.65088	1.70063	1.62209	1.62262	1.58022	1.57683
58.1818	4344.43	3952.81	4553.24	4692.41	2929.2	3038.43	2631.01	2328.7	2808.46	2897.03	1854.66	1929.8	1.65124	1.69743	1.62126	1.61973	1.57938	1.57448
58.2177	4340.74	3946.25	4560.23	4695.1	2927.84	3038.15	2640.45	2326.81	2808.41	2883.12	1856.84	1928.64	1.64394	1.69599	1.62378	1.62848	1.57679	1.57528
58.2536	4340.67	3948.95	4553.19	4684.39	2921.09	3031.4	2639.03	2320.43	2804.66	2881.87	1851.56	1925.88	1.6448	1.70182	1.62343	1.62547	1.57764	1.57403
58.2895	4333.54	3945.12	4555.05	4690.59	2919.25	3030.7	2630.26	2324.36	2813.7	2881.4	1855.22	1929.11	1.64757	1.69729	1.61888	1.62788	1.57353	1.57103
58.3254	4322.67	3946.22	4543.71	4688.23	2917.69	3026.54	2623.6	2322.27	2809.84	2882.22	1854.48	1926.66	1.64761	1.6993	1.61707	1.6266	1.57332	1.57087
58.3612	4327.07	3935.38	4541.45	4681.26	2920.55	3027.66	2623.67	2318.07	2808.29	2884.05	1850.06	1916.91	1.64925	1.6977	1.61716	1.62316	1.57862	1.57945
58.3971	4322.52	3927.93	4546.3	4668.65	2918.84	3026.31	2625.9	2313.82	2801.96	2881.42	1847.54	1923.34	1.64611	1.69759	1.62254	1.62026	1.57985	1.57346
58.433	4318.69	3926.68	4543.41	4673.63	2916.41	3029.63	2626.4	2322.21	2805.9	2877.37	1852.97	1923.57	1.64434	1.69092	1.61924	1.62427	1.57391	1.57501
58.4689	4316.56	3925.64	4534.74	4672.56	2915.61	3022.12	2621.49	2318.52	2799.63	2879.16	1851.3	1921.6	1.6466	1.69317	1.61976	1.62289	1.5749	1.57271
58.5048	4308.47	3929.78	4530.74	4661.72	2917.9	3021.49	2617.53	2308.32	2800.42	2865.99	1845.86	1920.14	1.64601	1.70244	1.61788	1.62656	1.58078	1.57358
58.5407	4303.35	3921.31	4522.48	4654.72	2909.99	3015.8	2613.45	2303.12	2786.99	2866.17	1844.42	1917.35	1.64661	1.70261	1.62271	1.62402	1.57772	1.5729
58.5766	4308.92	3914.31	4523.86	4660.09	2917.19	3025.72	2616.65	2306.97	2787.26	2862.19	1850.97	1916.04	1.64673	1.69673	1.62305	1.62815	1.57603	1.57915
58.6124	4301.28	3909.45	4512.76	4654.42	2913.87	3021.65	2610.37	2304.5	2788.14	2861.14	1847.18	1917.62	1.64777	1.69644	1.61856	1.62677	1.57747	1.57573
58.6483	4290.05	3914.17	4515.3	4650.16	2912.01	3022.04	2604.72	2309.33	2795.83	2860	1852.83	1916.79	1.64703	1.69493	1.61501	1.62593	1.57165	1.57661
58.6842	4285.94	3904.91	4509.36	4640.36	2905.82	3017.95	2601.21	2306.04	2788.92	2858.2	1847.33	1910.23	1.64767	1.69334	1.61688	1.62353	1.57298	1.57989
58.7201	4284.14	3905.54	4512.05	4649.36	2907.91	3013.07	2615.09	2299.78	2786.81	2859.82	1843.81	1919.1	1.63824	1.69823	1.61907	1.62575	1.57711	1.57004
58.756	4278.64	3900.02	4503.46	4645.77	2900.93	3012.64	2607.13	2301.01	2787.07	2855.77	1842.11	1911.83	1.64113	1.69492	1.61584	1.6268	1.57479	1.57579
58.7919	4283.4	3900.01	4507.61	4640.47	2909.43	3021.8	2601.18	2297.02	2781.5	2856.42	1846.11	1907.05	1.64671	1.69785	1.62057	1.62458	1.57598	1.58454
58.8278	4272.06	3888.95	4497.08	4629.62	2906.95	3015.12	2596.52	2292.04	2781.6	2854	1840.84	1907.66	1.6453	1.69672	1.61672	1.62215	1.57915	1.58053
58.8636	4266.29	3885.55	4490.77	4630.89	2900.56	3005.58	2592.31	2293.18	2773.61	2846.02	1846.63	1912.57	1.64575	1.69439	1.6191	1.62714	1.57073	1.57148
58.8995	4260.79	3875.43	4479.14	4627.73	2895.7	3002.01	2589.73	2295.55	2771.92	2849.16	1841.74	1911.82	1.64526	1.68824	1.6159	1.62424	1.57226	1.57024
58.9354	4264.38	3876.94	4481.5	4627.1	2896.29	3005.13	2582.77	2285.93	2766.9	2845.13	1830.63	1902.79	1.65109	1.69601	1.61968	1.62632	1.58213	1.57933
58.9713	4254.52	3876.29	4473.21	4623.98	2894.47	2997.79	2583.34	2281.08	2761.66	2840.38	1830.68	1901.54	1.64691	1.69932	1.61976	1.62794	1.58109	1.57651
59.0072	4255.54	3866.7	4467.82	4598.83	2896.94	2997.73	2574.5	2270.76	2759.2	2829.8	1830.58	1896.09	1.65296	1.70282	1.61925	1.62514	1.58253	1.581
59.0431	4240.77	3862.44	4459.7	4596.14	2891.93	2990.81	2576.48	2278.04	2757.91	2833.3	1831.47	1895.73	1.64595	1.69551	1.61706	1.62218	1.57902	1.57765
59.0789	4245.01	3867.78	4463.64	4607.86	2889.09	3005.55	2585.45	2276.87	2765.45	2843.15	1837.48	1905.66	1.64189	1.69872	1.61407	1.62069	1.57231	1.57717
59.1148	4243.75	3859.91	4462.35	4597.22	2886.49	3006.72	2577.19	2275.76	2758.71	2836.36	1831.53	1905.06	1.64666	1.69609	1.61755	1.62082	1.576	1.57828
59.1507	4233.65	3852.14	4456.83	4597.25	2885.49	2995.15	2579.52	2271.64	2752.64	2833.62	1836.02	1901.32	1.64125	1.69575	1.61911	1.6224	1.5716	1.5753
59.1866	4227.41	3844.62	4451.21	4592.17	2881.91	2990.79	2578.14	2270.2	2746.9	2829.84	1833.77	1900.41	1.63971	1.69351	1.62045	1.62276	1.57157	1.57376
59.2225	4218.08	3840.98	4456.34	4587.19	2884.27	2992.38	2561.47	2270.1	2749.9	2826.92	1830.16	1899.15	1.64674	1.69199	1.62055	1.62268	1.57597	1.57564
59.2584	4211.15	3834.22	4448.62	4584.2	2881.45	2990.57	2560.4	2265.55	2743.87	2821.65	1828.35	1898.07	1.64472	1.69241	1.62129	1.62465	1.57598	1.57559
59.2943	4205.83	3834.7	4446.52	4580.3	2878.11	2989	2561.35	2270.43	2743.96	2824.85	1829.9	1897.72	1.64204	1.68898	1.62048	1.62143	1.57282	1.57505
59.3301	4201.8	3831.51	4436.9	4578.25	2877.02	2983.45	2554.54	2264.02	2745.5	2825.88	1831.3	1893.67	1.64484	1.69235	1.61606	1.62011	1.57103	1.57548
59.366	4204.89	3829.46	4436.32	4571.79	2880.71	2985.19	2555	2262.64	2743.4	2825.61	1835.38	1897.34	1.64575	1.69247	1.61709	1.61798	1.56954	1.57336
59.4019	4193.29	3817.46	4427.67	4563.45	2875.25	2983.98	2553.54	2260.4	2742.63	2819.89	1830.22	1893.14	1.64215	1.68884	1.61439	1.6183	1.57098	1.57621
59.4378	4195.06	3813.96	4421.95	4561.37	2875.4	2982.63	2556.99	2257.06	2738.16	2816.28	1824.21	1890.32	1.64063	1.68979	1.61494	1.61964	1.57625	1.57785
59.4737	4187.8	3809.57	4415.69	4556.25	2872.03	2975.41	2552.17	2252.93	2734.89	2814.99	1824.65	1894.71	1.64087	1.69094	1.61458	1.61856	1.57402	1.57038
59.5096	4176.26	3803.05	4411.44	4551.24	2867.91	2975.83	2544.85	2248.75	2733.73	2811.88	1825.06	1894	1.64106	1.69118	1.61371	1.61857	1.5714	1.57119
59.5455	4181.66	3801.67	4417.65	4554.68	2871.51	2985.64	2547.18	2247.24	2726.9	2808.68	1822.34	1883.34	1.64168	1.6917	1.62003	1.62165	1.57573	1.58529
59.5813	4181.43	3793.55	4412.79	4550.91	2867.72	2977.4	2544.51	2244.5	2718.8	2804.53	1817.88	1880.26	1.64332	1.69016	1.62306	1.6227	1.5775	1.5835
59.6172	4169.31	3800.18	4405.06	4547.21	2863.16	2972.59	2537.42	2244.34	2720.02	2801.45	1814.45	1886.54	1.64313	1.69323	1.61949	1.62316	1.57798	1.57569
59.6531	4162.47	3797.9	4397.42	4544.2	2859.42	2970.59	2538.56	2243.99	2715.71	2803.55	1818.29	1885.38	1.63969	1.69248	1.61925	1.62087	1.57259	1.57559
59.689	4159.32	3783.43	4393.9	4532.85	2861.4	2969.25	2534.52	2240.03	2726.03	2802.9	1821.29	1884.83	1.64107	1.68901	1.61183	1.6172	1.57108	1.57534
59.7249	4155.01	3780.91	4388.72	4526.15	2860.11	2964.64	2531.16	2237.45	2720.18	2798	1816.46	1881.43	1.64154	1.68983	1.61339	1.61763	1.57456	1.57574
59.7608	4154.69	3781.98	4392.31	4533.13	2859.55	2967.84	2531.14	2238.59	2719.41	2799.1	1811.11	1886.11	1.64143	1.68945	1.61517	1.6195	1.5789	1.57352
59.7967	4149.75	3772.88	4378.31	4530.17	2853.5	2963.93	2525.22	2233.17	2713.18	2796.1	1811.6	1881.62	1.64332	1.68948	1.61372	1.62017	1.57513	1.5752
59.8325	4138.42	3772.09	4382.09	4516.21	2854.68	2963.01	2521.11	2227.88	2709	2788.08	1813.2	1878.83	1.6415	1.69313	1.61761	1.61983	1.57439	1.57705
59.8684	4135.25	3772.5	4376.25	4509	2855.18	2964.58	2517.26	2231.13	2705.67	2784.81	1803.25	1878.04	1.64276	1.69085	1.61744	1.61914	1.58335	1.57855
59.9043	4122.82	3758.64	4368.22	4511	2849.72	2962.52	2519.25	2226.31	2702.22	2781.94	1809.87	1882.45	1.63653	1.68828	1.61653	1.62153	1.57455	1.57376
59.9402	4113.19	3755.03	4358.65	4500.38	2850.55	2958.11	2511.67	2226.88	2701.1	2783.42	1813	1877.8	1.63763	1.68623	1.61366	1.61685	1.57228	1.57531
59.9761	4120.64	3754.3	4356.75	4497.5	2847.74	2958.75	2510.48	2216.99	2699.69	2777.94	1813.09	1874.67	1.64137	1.69342	1.61379	1.61901	1.57065	1.57828
60.012	4116.84	3751.84	4348.96	4493.25	2842.4	2951.98	2508.56	2219.22	2700.85	2775.3	1805.42	1880.02	1.64112	1.69061	1.61022	1.61901	1.57437	1.57018
60.0478	4108.64	3739.82	4352.92	4496.48	2842.17	2953.61	2510.74	2217.57	2697.01	2770.54	1809.06	1878.37	1.63643	1.68645	1.61398	1.62296	1.57107	1.57243
60.0837	4110.17	3737.54	4343.79	4495.69	2842.47	2953.8	2506.19	2216.12	2687.7	2766.24	1806.08	1875.8	1.64	1.68653	1.61618	1.6252	1.57384	1.57469
60.1196	4108.4	3737.1	4343.31	4484.43	2845.1	2953.22	2511.17	2213.36	2692.86	2774.46	1802.54	1866.57	1.63605	1.68842	1.61289	1.61632	1.57839	1.58216
60.1555	4094.83	3728.54	4338.74	4471.69	2833.62	2950.11	2504.3	2204.52	2686.74	2776.31	1799.39	1869.66	1.63512	1.69131	1.61487	1.61066	1.57477	1.57788
60.1914	4091.68	3723.68	4336.57	4472.19	2837.21	2947.84	2496.53	2208.24	2684.88	2764.66	1798.44	1872.08	1.63895	1.68627	1.61518	1.61763	1.57759	1.57464
60.2273	4085.29	3709.08	4324.32	4465.86	2841.9	2941.17	2496.73	2198.13	2682.26	2756.98	1803.14	1868.28	1.63626	1.68738	1.61219	1.61984	1.57609	1.57427
60.2632	4089.18	3712.95	4319.14	4469.16	2838.82	2944.32	2491.78	2204.75	2685.39	2765.34	1805.04	1871.49	1.64107	1.68407	1.60838	1.61613	1.57271	1.57325
60.299	4078.46	3703.16	4310.93	4460.66	2830.71	2935.41	2487.72	2204.06	2678.84	2754.25	1800.31	1870.48	1.63944	1.68015	1.60926	1.61956	1.57235	1.56934
60.3349	4074.86	3708.6	4319.59	4458.87	2833.93	2946.49	2485.62	2200.07	2676.07	2753.15	1800.59	1865.66	1.63937	1.68568	1.61416	1.61955	1.57389	1.57933
60.3708	4068.17	3702.92	4309.6	4449.03	2828.75	2940.89	2485.02	2197.29	2675.21	2752.53	1798.15	1868.61	1.63707	1.68522	1.61094	1.61634	1.57314	1.57384
60.4067	4061.34	3690.36	4305.07	4448.47	2833.04	2937.02	2481.23	2191.6	2670.94	2748.2	1799.58	1863.85	1.63682	1.68386	1.61182	1.61868	1.57428	1.57578
60.4426	4063.7	3689.33	4297.81	4444.81	2827.61	2933.33	2482.73	2188.07	2669.92	2749.27	1798.82	1862.32	1.63679	1.68612	1.60972	1.61673	1.57192	1.57509
60.4785	4051.8	3687.56	4297.52	4447.88	2830.31	2938.54	2474.29	2195.77	2669.09	2753.13	1793.45	1865.38	1.63756	1.6794	1.61011	1.61557	1.57814	1.57531
60.5144	4039.56	3680.24	4292.97	4431.38	2822.46	2931.59	2470.27	2189.16	2662.36	2744.55	1794.14	1860.82	1.63527	1.68112	1.61246	1.61461	1.57315	1.57543
60.5502	4051.37	3683.2	4289.8	4441.26	2824.59	2943.83	2472.2	2182.64	2659.28	2744.8	1799.58	1862.83	1.63877	1.6875	1.61314	1.61806	1.56958	1.5803
60.5861	4040.65	3674.94	4282.38	4425.49	2822.9	2924.83	2471.25	2183.14	2657	2737.38	1795.43	1857.21	1.63507	1.68333	1.61174	1.61669	1.57227	1.57485
60.622	4030.05	3672.06	4288.63	4424.28	2824.17	2921.5	2462.02	2175.11	2656.18	2735.09	1798.7	1857.92	1.63689	1.68822	1.61459	1.6176	1.57012	1.57246
60.6579	4028.09	3664.02	4279.73	4419.33	2819.2	2918.31	2455.2	2172.63	2657.91	2735.17	1793.01	1854.55	1.64063	1.68644	1.61018	1.61574	1.57233	1.5736
60.6938	4020.03	3665.85	4280.85	4407.2	2817.59	2920.93	2460.41	2167.73	2654.14	2729.24	1793.02	1857.32	1.63388	1.6911	1.61289	1.61481	1.57142	1.57266
60.7297	4013.84	3653.13	4267.12	4405.87	2816.78	2919.63	2454.2	2167.16	2651.47	2732.38	1786.99	1853.82	1.6355	1.68568	1.60934	1.61246	1.57627	1.57493
60.7656	4013.62	3640.82	4265.04	4406.38	2817.41	2921.95	2451.79	2166.21	2642.62	2734.38	1788.32	1859.05	1.63702	1.68074	1.61394	1.61147	1.57545	1.57175
60.8014	4010.73	3642.11	4257.75	4393.18	2811.73	2922.37	2451.72	2163.48	2644.47	2724.42	1788.02	1852.71	1.63588	1.68345	1.61006	1.61252	1.57254	1.57734
60.8373	3996.7	3636.72	4254.34	4399.3	2803.53	2923.03	2450.1	2166.79	2652.97	2721.28	1793.13	1850.67	1.63124	1.67839	1.60361	1.61663	1.56348	1.57944
60.8732	3985.11	3631.31	4246.8	4391.04	2807.92	2910.88	2442.14	2162.57	2644.73	2720.73	1782.86	1847.32	1.63181	1.67917	1.60576	1.61392	1.57495	1.57573
60.9091	3992.11	3623.63	4245.04	4390	2806.03	2916.56	2444.23	2161.07	2648.05	2715.55	1789.95	1852.93	1.63328	1.67678	1.60308	1.61661	1.56766	1.57403
60.945	3985.19	3623.04	4240.73	4383.6	2797.54	2910.34	2439.66	2149.14	2638	2713.64	1783.61	1848.16	1.6335	1.68581	1.60756	1.61539	1.56847	1.57473
60.9809	3983.93	3626.18	4232.95	4384.66	2806.39	2912.34	2440.98	2163.66	2627.99	2715.08	1782.92	1859.5	1.6321	1.67594	1.61072	1.61493	1.57404	1.5662
61.0167	3972.37	3615.36	4226.47	4368.63	2802.6	2902.89	2428.16	2154.6	2623.63	2707.82	1778.09	1848.05	1.63596	1.67797	1.61092	1.61334	1.57619	1.57078
61.0526	3974.52	3612.86	4234.2	4372.05	2802.46	2912.02	2426.95	2145.9	2629.3	2713.85	1781	1847.93	1.63766	1.68361	1.61039	1.61101	1.57353	1.57582
61.0885	3963.68	3605.92	4222.72	4365.11	2802.55	2908.04	2425.27	2139.03	2618.86	2702.82	1776.53	1841.33	1.63433	1.68577	1.61243	1.61502	1.57754	1.57931
61.1244	3956.06	3601.26	4223.91	4357.8	2805.1	2900.92	2430.35	2140.88	2626.83	2706.99	1774.84	1847.04	1.62778	1.68214	1.60799	1.60984	1.58048	1.57058
61.1603	3952.08	3595.07	4215.43	4352.18	2800.58	2902.16	2424.07	2137.49	2619.39	2696.13	1778.06	1846.08	1.63035	1.68192	1.60932	1.61424	1.57507	1.57206
61.1962	3954.02	3592.72	4204.35	4348.29	2796.63	2898.41	2425.51	2139.18	2624.9	2691.86	1774.67	1846.12	1.63018	1.67949	1.60172	1.61535	1.57587	1.57
61.2321	3940.63	3585.61	4192.53	4330.82	2792.85	2897.74	2423.03	2135.78	2618.13	2690.17	1770.33	1846.02	1.62632	1.67883	1.60134	1.60987	1.57759	1.56972
61.2679	3934	3583.56	4200.06	4336.94	2797.33	2908.76	2414.56	2134.46	2613.06	2685.81	1777.42	1842.59	1.62928	1.67891	1.60734	1.61476	1.57382	1.57862
61.3038	3922.93	3574.88	4193.99	4334.63	2791.09	2902.05	2408.58	2128.54	2605.35	2681.98	1774.5	1833.88	1.62873	1.6795	1.60976	1.61621	1.57289	1.58246
61.3397	3921.81	3568.35	4194.09	4335.97	2792.24	2902.4	2400.37	2118.75	2604.88	2681.24	1775.2	1837.55	1.63384	1.68418	1.61009	1.61715	1.57292	1.57949
61.3756	3918.33	3559.55	4184.33	4322.35	2785.44	2897.56	2403.78	2116.28	2602.88	2681.63	1768.46	1837.43	1.63007	1.68198	1.60758	1.61183	1.57507	1.57696
61.4115	3908.93	3562.93	4182.34	4317.82	2781.97	2886.75	2405.02	2119.63	2604.42	2684.98	1772.3	1838.44	1.62532	1.68092	1.60586	1.60814	1.56969	1.57021
61.4474	3909	3551.28	4171.22	4316.29	2779.95	2886.15	2394.9	2116.32	2599.57	2678.19	1767.82	1836.07	1.63222	1.67804	1.60458	1.61165	1.57253	1.57192
61.4833	3902.99	3542.59	4165.92	4314.77	2782.04	2888.78	2395.31	2115.01	2596.87	2673.46	1764.81	1834.13	1.62943	1.67498	1.60421	1.61393	1.5764	1.57501
61.5191	3892.62	3540.5	4162.72	4310.91	2781.93	2886.45	2391.69	2113.48	2595.37	2673.66	1766.83	1833.72	1.62756	1.6752	1.6039	1.61236	1.57453	1.57409
61.555	3887.74	3543.55	4160	4306.94	2780.19	2890.42	2388.4	2110.51	2592.51	2674.56	1769.51	1839.05	1.62776	1.679	1.60462	1.61033	1.57116	1.57169
61.5909	3887.96	3541.94	4159.47	4301.12	2779.98	2891.92	2387.19	2108.31	2585.93	2672.07	1767.52	1835.96	1.62868	1.67999	1.6085	1.60966	1.57282	1.57515
61.6268	3880.72	3532.94	4150.4	4290.69	2778.97	2882.49	2384.09	2107.05	2582.23	2665.69	1763.84	1830.11	1.62776	1.67672	1.60729	1.60959	1.57552	1.57503
61.6627	3872.71	3526.74	4144.24	4284.43	2778.91	2878.27	2386.32	2105.91	2583.38	2660.82	1764.91	1833.57	1.62288	1.67468	1.60419	1.61019	1.57453	1.56977
61.6986	3878.39	3526.08	4150.71	4290.17	2777.9	2878.77	2389.13	2106.39	2580.18	2660.85	1764.58	1831.14	1.62335	1.67399	1.60869	1.61233	1.57426	1.57212
61.7344	3872.41	3517.28	4140.93	4284.02	2771.03	2876.42	2384.66	2102.51	2581.26	2665.15	1765.12	1830.81	1.62389	1.6729	1.60423	1.60742	1.56988	1.57112
61.7703	3860.78	3503.55	4130.24	4272.01	2765.72	2875.76	2375.03	2097.12	2579.31	2662.92	1763.02	1828.07	1.62557	1.67065	1.6013	1.60426	1.56874	1.57311
61.8062	3851.16	3502.64	4129.18	4263.57	2765.62	2876.36	2370.83	2091.36	2570.79	2648.38	1757.98	1822.84	1.62439	1.67481	1.60619	1.60988	1.57318	1.57796
61.8421	3846.23	3500.92	4116.94	4251.19	2761.89	2870.83	2369.63	2083.38	2570.18	2642.41	1757.62	1822.17	1.62314	1.6804	1.60181	1.60883	1.57138	1.5755
61.878	3838.72	3493.67	4117.69	4251.91	2764.74	2868.17	2362.79	2088.15	2565.12	2641.27	1761.71	1824.32	1.62466	1.67309	1.60526	1.60979	1.56936	1.57219
61.9139	3830.95	3478.54	4107.5	4248.39	2761.06	2863.21	2352.9	2080.32	2554.82	2638.2	1760.32	1825.55	1.62818	1.67212	1.60775	1.61033	1.5685	1.56841
61.9498	3826.53	3480.33	4098.95	4242.37	2758.11	2865.83	2357.64	2079.25	2560.4	2632.54	1756.5	1824.59	1.62303	1.67384	1.6009	1.61151	1.57022	1.57067
61.9856	3821.61	3466.26	4090.46	4242.65	2756.03	2866.36	2354.9	2073.76	2552.95	2628.84	1757.49	1820.48	1.62283	1.67149	1.60225	1.61389	1.56816	1.57451
62.0215	3822.84	3476.14	4097.24	4240.2	2760.67	2859.46	2354.69	2075.17	2550.04	2634.97	1757.05	1820.19	1.6235	1.67511	1.60674	1.6092	1.5712	1.57097
62.0574	3813.75	3467.19	4090.68	4229.07	2759.58	2859.24	2350.56	2066.83	2546.34	2633.36	1750.47	1816.48	1.62249	1.67754	1.6065	1.60596	1.57648	1.57406
62.0933	3799.53	3456.39	4084.19	4226.35	2754.86	2857.13	2346.1	2063.46	2546.57	2623.25	1752.9	1822.44	1.61951	1.67505	1.6038	1.61111	1.5716	1.56775
62.1292	3793.76	3453.99	4072.76	4218.05	2755.53	2853.44	2340.64	2061.25	2542.18	2625.34	1752.78	1819.53	1.62082	1.67568	1.60207	1.60667	1.57209	1.56823
62.1651	3788.36	3448.56	4072.03	4214.98	2749.55	2853.57	2336.04	2065.74	2539.32	2630.44	1746.53	1817.68	1.62171	1.66941	1.60359	1.60239	1.5743	1.5699
62.201	3782.08	3443.19	4060.64	4215.13	2746.24	2849.01	2335.83	2058.2	2538.96	2621.06	1737.47	1814.94	1.61916	1.67291	1.59933	1.60818	1.5806	1.56976
62.2368	3785.07	3434.62	4070.24	4216.67	2754.79	2852.75	2331.17	2059.97	2536.98	2621.14	1749.22	1815.69	1.62368	1.66732	1.60437	1.60872	1.57487	1.57116
62.2727	3773.27	3429.02	4058.31	4205.23	2749.85	2846.42	2326.88	2050.08	2532.56	2609.95	1747.19	1805.81	1.6216	1.67262	1.60245	1.61123	1.57387	1.57626
62.3086	3758.28	3422.57	4054.45	4199.19	2741.95	2847.56	2323.39	2048.16	2536.71	2617.86	1744.94	1815.16	1.61759	1.67105	1.59831	1.60405	1.57137	1.56877
62.3445	3751.67	3415.78	4044.28	4191.43	2743.46	2840.01	2316.87	2046.86	2527.54	2609.81	1740.83	1811.34	1.61929	1.66879	1.60008	1.60603	1.57595	1.5679
62.3804	3755.41	3412.18	4036.95	4197.69	2746.77	2847.28	2321.42	2045.78	2526.32	2615.88	1741.47	1811.36	1.61772	1.66791	1.59796	1.6047	1.57727	1.5719
62.4163	3746.3	3402.18	4033.1	4192.15	2749.82	2848.39	2316.23	2043.57	2525.39	2612.03	1744.1	1808.61	1.61741	1.66482	1.59702	1.60494	1.57664	1.57491
62.4522	3740.65	3395.27	4034.25	4180.87	2738.48	2848.45	2309.53	2039.3	2515	2595.93	1746.27	1807.02	1.61966	1.66492	1.60407	1.61055	1.56819	1.57632
62.488	3734.38	3383.57	4026.98	4171.37	2738.88	2849.47	2307.09	2029.05	2509.09	2593.42	1742.1	1806.34	1.61866	1.66756	1.60496	1.60844	1.57217	1.57748
62.5239	3730.69	3390.31	4019	4164.2	2735.83	2840.51	2308.14	2034.2	2517.51	2599.4	1744.09	1809.72	1.61632	1.66665	1.59642	1.60199	1.56863	1.56958
62.5598	3722	3386.29	4011.05	4158.11	2732.08	2838.12	2304.43	2028.87	2515.48	2591.86	1742.64	1806.44	1.61515	1.66905	1.59455	1.60429	1.56778	1.57111
62.5957	3718.69	3376.06	4012.34	4151.68	2727.66	2837.85	2298.36	2022.93	2511.3	2592.5	1739.88	1811.56	1.61798	1.66889	1.59771	1.60142	1.56773	1.56652
62.6316	3706.66	3374.76	4004.49	4151.28	2720.97	2832.68	2291.95	2026.67	2508.69	2582.82	1736.55	1810.51	1.61726	1.66517	1.59624	1.60727	1.56688	1.56457
62.6675	3704.85	3374.58	4008.31	4148.45	2725.49	2838.22	2286.6	2017.67	2509.6	2584.18	1733.24	1802.02	1.62024	1.67252	1.59719	1.60532	1.57248	1.57502
62.7033	3699.22	3361.83	3995.55	4142.24	2719.17	2833.53	2283.03	2017.68	2503.31	2578.42	1737.74	1804.21	1.62031	1.66619	1.5961	1.60651	1.56478	1.57051
62.7392	3691.3	3359.7	3996.77	4130.64	2733.56	2832.12	2287.46	2018.08	2507.04	2589.02	1734.09	1811.82	1.61371	1.6648	1.59422	1.59544	1.57637	1.56313
62.7751	3689.99	3351.26	3992.24	4127.16	2720.64	2832.35	2279.83	2012.3	2499.44	2572.5	1730.91	1803.51	1.61854	1.66538	1.59725	1.60434	1.5718	1.57046
62.811	3680.92	3343.23	3980.79	4130.47	2725.51	2834.45	2282.91	2014.12	2490.69	2574.86	1729.95	1804.15	1.61238	1.6599	1.59827	1.60416	1.57548	1.57107
62.8469	3670.39	3343.43	3968.94	4121.37	2720.86	2827.68	2277.29	2008.42	2494.03	2569.6	1733.56	1801.18	1.61174	1.66471	1.59138	1.6039	1.56952	1.5699
62.8828	3668.29	3330.56	3970.91	4117.33	2729.31	2831.84	2269.79	2003.48	2486.91	2570.16	1735.02	1798.4	1.61614	1.66239	1.59672	1.60197	1.57307	1.57464
62.9187	3657.7	3325.45	3961.82	4113.76	2724.14	2829.67	2266.27	1993.55	2480.99	2561.33	1728.41	1792.63	1.61398	1.6681	1.59687	1.6061	1.5761	1.5785
62.9545	3657.05	3326.66	3949.56	4112.78	2711.8	2824.51	2267.93	2001.01	2474.67	2558.63	1733.57	1795.05	1.6125	1.66249	1.59599	1.60741	1.56429	1.5735
62.9904	3650.53	3316.07	3946.38	4103.24	2711.4	2821.37	2261.07	1997.91	2477.52	2551.79	1729.8	1793.21	1.61451	1.65977	1.59287	1.60798	1.56746	1.57336
63.0263	3634.83	3308.49	3959.02	4092.51	2720.17	2828.4	2255.38	1990.9	2473.93	2551.98	1731.28	1797.32	1.61163	1.6618	1.6003	1.60366	1.57119	1.57368
63.0622	3632.83	3304.22	3944.48	4087.97	2711.25	2823.08	2254.03	1986.41	2466.53	2550.46	1722.12	1795.52	1.6117	1.66341	1.5992	1.60284	1.57436	1.57229
63.0981	3629.72	3297.37	3951.81	4095.2	2707.71	2822.05	2257.22	1985.42	2481.44	2558.19	1723.1	1799.11	1.60805	1.66079	1.59255	1.60082	1.57141	1.56857
63.134	3615.93	3289.24	3943.33	4084.85	2707.95	2816.46	2254.51	1983.15	2473.17	2549.43	1722.32	1795.51	1.60387	1.65859	1.59444	1.60226	1.57227	1.56862
63.1699	3612.85	3289.46	3932.65	4072.76	2710.39	2815.7	2249.17	1986.63	2467.91	2553.77	1731.16	1797.37	1.6063	1.6558	1.59352	1.5948	1.56565	1.56657
63.2057	3604.87	3279.36	3920.67	4064.6	2704.98	2812.75	2243.5	1976.45	2466.22	2549.06	1728.31	1794.29	1.60681	1.65922	1.58975	1.59455	1.5651	1.56761
63.2416	3604.73	3275.35	3919.66	4063.42	2705.69	2817.3	2236.79	1974.48	2461.24	2539.97	1717.87	1791.6	1.61157	1.65884	1.59255	1.59979	1.57502	1.5725
63.2775	3595.8	3269.22	3910.66	4057.81	2700.67	2812.3	2235.67	1971.42	2458.2	2539.55	1718.21	1793.86	1.60838	1.6583	1.59087	1.59785	1.5718	1.56774
63.3134	3588.48	3263.06	3901.33	4050.64	2707.75	2805.31	2231.54	1966.02	2458.08	2532	1717.17	1789.88	1.60807	1.65973	1.58715	1.59978	1.57687	1.56731
63.3493	3578.88	3256.74	3898.16	4043.98	2700.76	2804.35	2228.04	1966.07	2447.13	2529.93	1713.31	1788.06	1.60629	1.65647	1.59295	1.59846	1.57634	1.56838
63.3852	3574.25	3255.73	3893.85	4046.45	2697.99	2813.4	2229.13	1955.86	2445.49	2527.53	1715.27	1786.23	1.60343	1.6646	1.59226	1.60095	1.57293	1.57505
63.4211	3567.05	3246.73	3889.04	4038.24	2695	2808.88	2221.56	1953.11	2442.78	2520.85	1713.67	1783.43	1.60565	1.66234	1.59206	1.60194	1.57265	1.57499
63.4569	3563.29	3238.29	3887.06	4027.03	2693.12	2804.38	2221.45	1955.71	2442.87	2518.8	1716.06	1783.91	1.60403	1.65581	1.59119	1.59879	1.56937	1.57204
63.4928	3556.83	3230.73	3880.76	4021.44	2691.53	2801.43	2217.54	1951.76	2438.28	2518.59	1715.76	1782.87	1.60395	1.65529	1.5916	1.5967	1.56871	1.5713
63.5287	3549.09	3224.77	3874.11	4014.91	2691.69	2796.47	2213.26	1946.08	2433.65	2516.35	1713.91	1785.08	1.60356	1.65706	1.5919	1.59553	1.5705	1.56658
63.5646	3539.72	3218.62	3865.14	4008.05	2690.4	2794.96	2210.6	1943.71	2432.51	2512.61	1710.89	1783.08	1.60125	1.65592	1.58895	1.59517	1.57252	1.5675
63.6005	3530.56	3209.21	3856.24	4001.74	2685.19	2796.7	2205.67	1941.17	2431.15	2509.92	1712.34	1776.23	1.60068	1.65323	1.58618	1.59437	1.56815	1.57452
63.6364	3533.48	3202.21	3860.09	3994.47	2690.51	2797	2203.39	1935.49	2429.3	2508.48	1715.25	1776.73	1.60366	1.65447	1.58897	1.59239	1.56858	1.57424
63.6722	3525.41	3194.68	3856.53	3990.75	2690.5	2790.91	2200.17	1931.17	2428.54	2509.13	1710.53	1781.81	1.60234	1.65427	1.588	1.59049	1.5729	1.56634
63.7081	3512.9	3189	3852.17	3994.31	2686.3	2790.01	2192.96	1925.98	2422.86	2503.6	1707.82	1778.44	1.6019	1.65578	1.58992	1.59543	1.57294	1.5688
63.744	3507.09	3181.34	3841.68	3989.55	2684.02	2782.1	2187.71	1924.6	2415.07	2499.98	1707.45	1773.22	1.60309	1.65299	1.59071	1.59583	1.57195	1.56895
63.7799	3499.12	3176.1	3827.43	3980.64	2682.68	2783.72	2188.57	1925.76	2413.79	2495.8	1709.46	1773.92	1.59882	1.64927	1.58565	1.59493	1.56931	1.56925
63.8158	3494.15	3167.16	3818.65	3975.63	2677.46	2788.1	2184.01	1922.1	2411.64	2493.4	1706.31	1776.67	1.59988	1.64776	1.58342	1.59446	1.56915	1.56928
63.8517	3491.57	3171.36	3821.5	3971.9	2681.77	2792.01	2180.61	1921.41	2407.51	2491.79	1705.6	1772.96	1.60119	1.65054	1.58733	1.594	1.57233	1.57477
63.8876	3491.43	3164.07	3817.52	3959.91	2678.77	2790.84	2175.65	1917.09	2403.89	2486.35	1703.88	1768.38	1.60478	1.65046	1.58806	1.59266	1.57216	1.57819
63.9234	3480.21	3157.73	3813.69	3964.14	2675.18	2787.45	2179.02	1912.06	2404.97	2482.31	1706.05	1774.6	1.59715	1.65148	1.58575	1.59696	1.56806	1.57075
63.9593	3471.56	3148.37	3809.79	3960.91	2669.42	2775.94	2175.72	1907.72	2401.08	2476.33	1701.65	1772.58	1.59559	1.65033	1.5867	1.59951	1.56872	1.56605
63.9952	3463.31	3144.28	3807.64	3947.79	2668.08	2777.65	2165.4	1906.35	2402.74	2483.6	1699.71	1769.3	1.59939	1.64937	1.58471	1.58954	1.56973	1.56992
64.0311	3454.65	3139.6	3803.51	3937.98	2668.37	2774.36	2161.18	1901.39	2399.85	2474.1	1701.81	1765.27	1.5985	1.65122	1.5849	1.59168	1.56796	1.57163
64.067	3448.76	3127.31	3797.21	3938.31	2670.18	2780.34	2156.59	1899.77	2394.77	2470.52	1700.75	1765.86	1.59917	1.64615	1.58562	1.59413	1.57	1.57449
64.1029	3438.7	3122.19	3785.82	3937.07	2667.98	2771.21	2150.76	1890.12	2390.34	2469.79	1692.85	1767.28	1.59883	1.65185	1.5838	1.59409	1.57603	1.56806
64.1388	3437.9	3117.39	3782.08	3932.82	2674.37	2773.68	2149.8	1892.73	2390.44	2471.15	1697.11	1770.41	1.59917	1.64703	1.58217	1.59149	1.57583	1.56669
64.1746	3426.74	3112.87	3781.97	3928.41	2665.62	2767.83	2145.01	1889.04	2381.65	2465.22	1694.51	1770.34	1.59754	1.64786	1.58797	1.59353	1.57309	1.56344
64.2105	3414.66	3103.86	3770.16	3915.7	2666.61	2772.31	2138.29	1891.55	2388.43	2458.38	1698.09	1759.35	1.59691	1.64091	1.57851	1.5928	1.57036	1.57575
64.2464	3409.24	3094.72	3763.39	3912.67	2663.06	2766.4	2136.46	1884.72	2378.14	2450.47	1692.08	1759.51	1.59574	1.642	1.58249	1.5967	1.57384	1.57226
64.2823	3402.06	3093.72	3759.89	3904.84	2660.78	2762.67	2140.18	1882.71	2374.29	2455.82	1692.2	1762.06	1.58962	1.64322	1.58359	1.59004	1.57238	1.56787
64.3182	3395.59	3085.16	3753.32	3895.18	2654.36	2754.08	2133.76	1879.49	2372.94	2450.39	1689.32	1764.7	1.59137	1.64149	1.58172	1.58961	1.57126	1.56065
64.3541	3388.67	3082.43	3748.52	3891.51	2653.21	2760.74	2131.75	1872.09	2375.32	2447.23	1689.11	1761.82	1.58962	1.64652	1.57811	1.59017	1.57077	1.56698
64.39	3382.04	3073.93	3734.6	3888.41	2650.26	2761.91	2125.85	1867.05	2370.07	2447	1692.24	1761.08	1.59091	1.64641	1.57573	1.58905	1.56613	1.56831
64.4258	3371.51	3071.14	3742.73	3889.16	2658.74	2770.61	2125.17	1870.72	2367.06	2444.5	1685.75	1764.34	1.58646	1.64169	1.58117	1.59098	1.57718	1.57034
64.4617	3365.05	3067	3734.09	3876.31	2653.93	2756.08	2118.56	1865.58	2363.61	2438.91	1684.13	1756.49	1.58836	1.64399	1.57982	1.58936	1.57584	1.56908
64.4976	3370.28	3059.59	3735.31	3880.1	2657.62	2755.42	2116.12	1866.27	2363.33	2438.31	1689.08	1756.05	1.59267	1.63942	1.58053	1.59131	1.57342	1.56911
64.5335	3358.42	3043.75	3725.18	3869.67	2647.83	2746.38	2113.17	1863.07	2358.9	2437.63	1688.48	1754.06	1.58928	1.63372	1.5792	1.58747	1.56817	1.56573
64.5694	3353.85	3044.51	3725	3862.42	2649.1	2755.8	2108.02	1855.57	2352.37	2434.93	1684.86	1751.49	1.59099	1.64074	1.58351	1.58626	1.5723	1.5734
64.6053	3347.74	3036.34	3709.5	3856.55	2641.11	2748.16	2101.22	1847.63	2345.75	2428.9	1680.11	1749.96	1.59324	1.64336	1.58137	1.58778	1.57199	1.57041
64.6411	3340.6	3032.71	3711.37	3852.69	2646.9	2754.49	2106.47	1854.83	2344.39	2422.64	1685.76	1755.95	1.58588	1.63504	1.58309	1.59029	1.57016	1.56866
64.677	3332.23	3024.37	3698.34	3844.28	2638.51	2747.58	2098.81	1848.41	2343.41	2422.29	1684.06	1748.04	1.58767	1.6362	1.57819	1.58704	1.56676	1.57181
64.7129	3325.02	3017.82	3693.46	3843.68	2640.31	2746.91	2096.06	1841.76	2342.78	2416.02	1681.38	1753.48	1.58632	1.63856	1.57653	1.59091	1.57033	1.56655
64.7488	3316.27	3016.51	3688.82	3827.11	2639.82	2748.01	2093.26	1841.15	2338.5	2410.85	1676.6	1749.96	1.58426	1.63838	1.57743	1.58745	1.5745	1.57032
64.7847	3309.35	3005.96	3689.58	3828.41	2634.86	2750.48	2090.75	1840.28	2334.63	2417.1	1675.79	1749.57	1.58286	1.63342	1.58037	1.58389	1.57231	1.57209
64.8206	3305.11	2998.18	3672.86	3827.31	2635.97	2744.31	2085.53	1839.99	2329.8	2412.83	1679.97	1743.9	1.58478	1.62946	1.57647	1.58623	1.56905	1.57367
64.8565	3300.1	3001.99	3673.15	3823.49	2637.91	2748.27	2081.04	1834.25	2330.49	2410.31	1687.05	1752.16	1.58579	1.63664	1.57613	1.58631	1.56363	1.5685
64.8923	3293.11	2989.34	3664.39	3808.94	2632.46	2736.23	2078.68	1832.76	2329.35	2402.67	1680.98	1744.27	1.58424	1.63106	1.57314	1.58529	1.56603	1.56869
64.9282	3285.44	2987.12	3673.06	3819.83	2633.13	2740.13	2073.59	1823.8	2327.25	2405.22	1673.95	1746.71	1.58442	1.63785	1.57828	1.58814	1.573	1.56874
64.9641	3271.66	2975.6	3656.45	3802.71	2629.13	2735.1	2069.06	1820.89	2321.15	2403.69	1674.79	1738.39	1.58122	1.63415	1.57528	1.58203	1.56983	1.57335
65	3261.93	2963.8	3653.83	3800.71	2627.54	2745.35	2059.84	1820.75	2318.77	2396.99	1668.99	1742.95	1.58358	1.62779	1.57576	1.58562	1.57433	1.57512
65.0359	3261.47	2960.3	3647.39	3792.5	2625.96	2739.15	2061.06	1816.7	2311.58	2394.42	1668.49	1739.83	1.58243	1.6295	1.57788	1.58389	1.57386	1.57438
65.0718	3257.98	2954.75	3642.71	3792.16	2635.75	2744.47	2064.2	1811.66	2310.86	2391.99	1675.46	1736.44	1.57833	1.63096	1.57634	1.58535	1.57315	1.58052
65.1077	3247.32	2949.26	3634.23	3785.18	2630.5	2739.49	2056.33	1805.11	2303.92	2386.27	1669.94	1736.97	1.57918	1.63385	1.57741	1.58623	1.57521	1.57717
65.1435	3249.11	2945.68	3635.78	3780.78	2627.61	2731.85	2053.92	1811.31	2306.97	2384.26	1665.39	1746.83	1.58191	1.62627	1.576	1.58572	1.57778	1.56389
65.1794	3236.89	2936.56	3625.37	3771.14	2623.81	2729.13	2049.84	1806.23	2297.72	2382.81	1663.29	1743.29	1.57909	1.6258	1.57781	1.58264	1.57748	1.56551
65.2153	3233.63	2936.83	3622.45	3768.43	2616.82	2737.22	2053.63	1799.55	2304.63	2376.05	1673.32	1744.81	1.57459	1.63198	1.57181	1.58601	1.56385	1.56877
65.2512	3221.26	2923.07	3613.83	3759.56	2614.97	2725.14	2045.23	1796.55	2293.1	2376.57	1668.69	1741.57	1.57501	1.62705	1.57596	1.58193	1.56707	1.56476
65.2871	3220.45	2915.75	3618	3758.75	2621.16	2725.08	2035.51	1792.18	2290.89	2371.76	1669.24	1740.17	1.58213	1.62693	1.57929	1.58479	1.57027	1.56598
65.323	3208.59	2916.4	3598.61	3751.61	2613.47	2721.5	2032.72	1786.52	2287.55	2373.71	1663.66	1731.05	1.57847	1.63245	1.57313	1.58048	1.57091	1.57216
65.3589	3197.61	2896.48	3593.31	3743.08	2615	2724.62	2028.58	1778.56	2279.36	2368.38	1661.21	1723.58	1.57628	1.62855	1.57646	1.58044	1.57416	1.58079
65.3947	3190.78	2893.4	3588.41	3736.51	2612	2718.34	2023.05	1775.26	2274.81	2367.22	1660.18	1726.72	1.57721	1.62984	1.57745	1.57844	1.57332	1.57428
65.4306	3188.69	2890.9	3588.52	3732.52	2610.2	2715.62	2022.32	1776.83	2274.54	2363.61	1662.66	1732.49	1.57675	1.627	1.57769	1.57916	1.5699	1.56747
65.4665	3183.9	2880.78	3580.51	3728.43	2608.64	2717.49	2017.87	1772.57	2271.61	2358.38	1659.51	1734.21	1.57785	1.6252	1.5762	1.58093	1.57193	1.56699
65.5024	3178.8	2875.37	3568.59	3726.8	2611.72	2721.81	2017.97	1772.79	2270.93	2357.85	1657.69	1732.44	1.57525	1.62195	1.57142	1.58059	1.57552	1.57108
65.5383	3168.18	2875.87	3564.57	3719.37	2612.37	2714.19	2017.97	1774.24	2271.01	2352.75	1655.94	1729.52	1.56998	1.6209	1.5696	1.58086	1.57757	1.56934
65.5742	3155.26	2869.57	3562.8	3708.13	2607.88	2708.08	2010.04	1767.86	2268.47	2346.64	1654.32	1728.3	1.56975	1.62318	1.57057	1.58019	1.5764	1.56691
65.61	3145.15	2854.15	3557.16	3703.96	2598.78	2708.24	2007.6	1764.35	2269.9	2344.9	1658.06	1729.16	1.56662	1.61768	1.5671	1.57958	1.56736	1.56622
65.6459	3143.35	2848.8	3554.35	3700.94	2597.66	2707.04	2003.96	1761.23	2267.6	2343.24	1655.47	1728.88	1.56857	1.61751	1.56745	1.57941	1.56914	1.56578
65.6818	3137.58	2843.07	3544.43	3698.83	2596.17	2709.18	1998.23	1757.17	2264.72	2342.94	1655.15	1728.12	1.57018	1.61798	1.56506	1.57871	1.56854	1.5677
65.7177	3128.88	2831.66	3537.78	3690.47	2594.99	2704.39	1993.09	1751.39	2257.61	2338.83	1655.55	1723.74	1.56986	1.61681	1.56705	1.57792	1.56745	1.56891
65.7536	3118.07	2824.51	3533.74	3680.25	2597.18	2697.48	1992.75	1746.78	2251.22	2335.28	1653.83	1718.88	1.56471	1.61698	1.5697	1.57593	1.57041	1.56932
65.7895	3107.53	2819.9	3527.1	3677.4	2597.56	2696.5	1991.44	1741.9	2248.13	2333.02	1651.41	1717.68	1.56045	1.61886	1.56891	1.57624	1.57293	1.56985
65.8254	3105.05	2813.57	3522.55	3676.57	2598.21	2700.87	1985.18	1739.91	2252.59	2335.17	1656.99	1723.02	1.56411	1.61708	1.56378	1.57443	1.56803	1.56753
65.8612	3101.85	2811.54	3514.4	3669.79	2590.83	2697.15	1980.1	1731.63	2245.27	2329.33	1651.27	1721.49	1.56651	1.62364	1.56525	1.57547	1.56899	1.56675
65.8971	3098.04	2805.5	3517.63	3663.55	2596.26	2700.05	1972.92	1735.16	2241.05	2328.08	1647.45	1721.84	1.57028	1.61686	1.56963	1.57363	1.57593	1.56812
65.933	3090.03	2801.71	3507.28	3659.87	2593.16	2698.07	1966.65	1732.85	2234.71	2320.25	1648.66	1717.66	1.57121	1.61682	1.56945	1.57736	1.57289	1.57078
65.9689	3077.83	2786.74	3507.64	3653.11	2586.9	2698.49	1969.24	1727.84	2241.48	2319.81	1649.3	1728.03	1.56296	1.61285	1.56488	1.57475	1.56848	1.5616
66.0048	3067.54	2775.3	3500.23	3646.91	2582.1	2695.86	1965.13	1728.41	2233.63	2315.73	1645.39	1724.99	1.56099	1.60569	1.56706	1.57484	1.5693	1.56282
66.0407	3061.15	2775.9	3497.59	3637.67	2578.36	2690.81	1959.36	1723.25	2228.1	2316.05	1645.66	1715.96	1.56232	1.61086	1.56977	1.57064	1.56676	1.56811
66.0766	3045.43	2767.33	3487.84	3633.15	2575.7	2685.5	1946.47	1718.05	2229.4	2312.63	1640.31	1711.74	1.56459	1.61074	1.56447	1.571	1.57025	1.56887
66.1124	3052.83	2770.41	3485.4	3626.34	2578.71	2684.78	1952.42	1716.8	2230.31	2309.64	1644.24	1714.73	1.56361	1.61371	1.56275	1.57009	1.56833	1.56571
66.1483	3049.75	2762	3475.17	3619.96	2573.67	2685.04	1945.01	1712.58	2225.87	2304.74	1643.43	1715.89	1.56799	1.61278	1.56127	1.57066	1.56603	1.5648
66.1842	3031	2755.45	3477.25	3624.1	2578.24	2691.58	1944.5	1712.42	2224.51	2305.54	1640.89	1722.66	1.55875	1.60909	1.56315	1.57191	1.57125	1.56246
66.2201	3023.85	2749.22	3470.19	3613.71	2574.16	2689.47	1945	1708.14	2218.91	2299.6	1638.62	1713.07	1.55468	1.60948	1.56391	1.57145	1.57093	1.56997
66.256	3023.98	2737.48	3464.66	3607.42	2574.76	2681.9	1943.65	1705.49	2210.92	2290.96	1640.02	1709.21	1.55583	1.60511	1.56707	1.57463	1.56996	1.56908
66.2919	3018.11	2730.72	3458.9	3602.1	2566.99	2686.58	1939.87	1703.89	2208.59	2285.77	1641.09	1709.26	1.55583	1.60264	1.56611	1.57588	1.5642	1.57178
66.3278	3014.42	2734.83	3456.72	3590.05	2568.91	2688.02	1938.84	1700.31	2212.74	2277.18	1638.91	1712.35	1.55475	1.60843	1.56219	1.57653	1.56745	1.56978
66.3636	3003.95	2725.13	3442.17	3584.58	2564.37	2679.64	1930.67	1688.89	2205.39	2279.13	1638.29	1712.76	1.55591	1.61357	1.56079	1.57278	1.56527	1.56452
66.3995	2991.52	2719.93	3445.43	3579.18	2569.3	2680.92	1923.04	1688.01	2205.73	2281.97	1630.83	1705.26	1.55563	1.61132	1.56203	1.56846	1.57545	1.57215
66.4354	2986.97	2710.77	3441.74	3576.73	2564.83	2669.73	1923.47	1682.44	2197.7	2277.27	1630.31	1697.2	1.55291	1.61121	1.56606	1.57062	1.57321	1.57302
66.4713	2975.99	2701.63	3429.93	3575.33	2565.25	2677.17	1919.99	1689.75	2205.24	2285.72	1641.62	1710.86	1.55001	1.59883	1.55536	1.5642	1.56263	1.56481
66.5072	2970.54	2695.18	3425.58	3567.73	2562.42	2670.38	1914.18	1687.16	2202.47	2276.84	1633.03	1701.66	1.55186	1.59746	1.55534	1.56697	1.56912	1.56928
66.5431	2969.28	2690.16	3419.3	3568.7	2565.84	2670.51	1910.45	1680.63	2192.08	2278.14	1634.95	1699.44	1.55423	1.60068	1.55984	1.5665	1.56937	1.5714
66.5789	2961.03	2684.13	3408.08	3562.01	2561.65	2660.12	1902.59	1677.99	2186.15	2271.98	1629.29	1699.42	1.55632	1.59961	1.55894	1.5678	1.57225	1.56531
66.6148	2953.35	2681.96	3413.67	3551.45	2559.67	2672.63	1906.51	1676.58	2190.35	2273.44	1637.74	1705	1.54909	1.59966	1.55851	1.56215	1.56292	1.56752
66.6507	2946.46	2675.65	3401.89	3548.36	2558.22	2664.74	1903.06	1670.53	2182.22	2264.14	1633.57	1701.61	1.54828	1.60167	1.55891	1.5672	1.56603	1.56601
66.6866	2945.34	2668.31	3406.18	3550.8	2561.46	2671.16	1901.23	1667.55	2179.31	2261.04	1625.51	1701.08	1.54918	1.60014	1.56296	1.57043	1.5758	1.57027
66.7225	2935.57	2660.54	3397.81	3542.88	2561.04	2656.26	1897	1662.31	2174.75	2256.1	1629.19	1695.71	1.54748	1.60051	1.56239	1.57036	1.57197	1.56646
66.7584	2937.73	2657.23	3390.08	3538.32	2552.87	2664.91	1899.35	1659.04	2178.67	2260.77	1634.02	1699.11	1.54671	1.60166	1.55603	1.5651	1.56233	1.56841
66.7943	2925.66	2652.36	3382.44	3526.94	2551.21	2657.69	1892.13	1654.26	2173.33	2256.15	1626.58	1699.94	1.54622	1.60335	1.55634	1.56325	1.56845	1.56341
66.8301	2912.88	2647.1	3389.22	3527.92	2547.93	2653.8	1881.41	1655.15	2174.18	2247.26	1625.5	1695.61	1.54824	1.59932	1.55885	1.56988	1.56748	1.56509
66.866	2907.89	2640.83	3377.93	3520.87	2548.65	2646.89	1877.18	1649.81	2166.21	2246.25	1624.26	1691.58	1.54907	1.60069	1.55938	1.56744	1.56911	1.56475
66.9019	2895.33	2633.07	3373.96	3521.39	2544.31	2652.45	1882.7	1654.89	2168.42	2251.06	1626.95	1694.57	1.53786	1.59109	1.55596	1.56432	1.56386	1.56526
66.9378	2890.63	2625.19	3361.97	3516.31	2546.53	2649.02	1876.7	1644.92	2162.13	2242.95	1620.59	1687.14	1.54028	1.59594	1.55494	1.56771	1.57136	1.57012
66.9737	2884.43	2612.24	3357	3507.28	2555.33	2654.71	1870.32	1640.26	2160.54	2240.51	1618.67	1695.02	1.54221	1.59258	1.55378	1.56539	1.57866	1.56618
67.0096	2877.42	2611.23	3356.24	3502.7	2545.41	2651.23	1868.74	1638.2	2157.2	2242.29	1620.28	1693.74	1.53977	1.59396	1.55583	1.56211	1.57097	1.56531
67.0455	2875.21	2602.45	3358.26	3492.08	2540.36	2646.44	1869.26	1634.7	2154.17	2243.2	1626.01	1698.23	1.53815	1.59201	1.55896	1.55674	1.56233	1.55835
67.0813	2869.33	2594.89	3342.12	3491.12	2538.59	2642.5	1865.7	1637.56	2154.25	2234.98	1625.04	1690.49	1.53794	1.58461	1.55141	1.56204	1.56217	1.56316
67.1172	2863.16	2599.84	3343.19	3491.11	2536.21	2655.96	1857.45	1631.61	2151.26	2231.27	1617.56	1690.42	1.54145	1.59342	1.55406	1.56463	1.56792	1.57118
67.1531	2855.7	2585.44	3330.09	3480.71	2536.61	2647.39	1854.49	1623.94	2146.92	2226.39	1616.68	1692.3	1.53988	1.59208	1.5511	1.56339	1.56902	1.56437
67.189	2845.63	2584.09	3336.76	3478.85	2542	2647.33	1852.3	1625.25	2139.64	2226.62	1617.3	1688.7	1.53627	1.58996	1.55949	1.56239	1.57175	1.56768
67.2249	2839.32	2578.71	3328.34	3478.79	2536.27	2645.91	1851.51	1621.92	2141.49	2225.06	1613.93	1689.21	1.53351	1.58991	1.55421	1.56346	1.57149	1.56636
67.2608	2833.32	2574.94	3318.18	3473.25	2542.62	2646.41	1845.98	1624.05	2140.57	2223.71	1611.61	1692.76	1.53486	1.58551	1.55013	1.56191	1.57768	1.56337
67.2967	2827.44	2568.47	3314.09	3466.94	2531.41	2638.45	1842.03	1617.08	2137.95	2213.38	1611.31	1687.08	1.53496	1.58833	1.55013	1.56636	1.57102	1.56391
67.3325	2830.88	2561.66	3318.39	3453.29	2525.14	2651.55	1839.21	1614.49	2131.97	2216.64	1614.06	1682.17	1.53918	1.58667	1.55649	1.55789	1.56447	1.57627
67.3684	2817.78	2553.09	3307.22	3451.59	2522.02	2642.22	1837.2	1613.68	2128.06	2214.64	1610.3	1687.26	1.53373	1.58215	1.5541	1.55854	1.56617	1.56599
67.4043	2807.47	2552.49	3308.1	3454.62	2525	2633.62	1834.55	1614.6	2129.8	2203.6	1612.5	1687.06	1.53033	1.58089	1.55325	1.56772	1.56589	1.56107
67.4402	2804.88	2545.61	3300.99	3449.89	2521.45	2630.01	1829.93	1608.18	2128.29	2205.4	1608.96	1684.78	1.53278	1.58292	1.55101	1.56429	1.56713	1.56104
67.4761	2792.45	2544.03	3301.57	3436.15	2521.03	2633.3	1828.32	1606.35	2126.89	2204.57	1610.25	1683.46	1.52733	1.58374	1.5523	1.55865	1.56561	1.56422
67.512	2786.95	2533.16	3292.07	3435.26	2515.76	2633.56	1824.01	1601.07	2123.94	2198.96	1607.78	1680.96	1.52792	1.58216	1.54998	1.56222	1.56474	1.5667
67.5478	2783.07	2525.52	3293.6	3437.08	2516.04	2634.39	1818.71	1598.71	2123.79	2206.58	1609.36	1682.67	1.53024	1.57973	1.55081	1.55765	1.56337	1.5656
67.5837	2781.6	2522.27	3288.82	3431.96	2517.43	2630.3	1817.04	1596.06	2118.95	2203.27	1607.85	1680.08	1.53084	1.58031	1.55209	1.55767	1.56571	1.56558
67.6196	2775.24	2521.64	3279.98	3426.82	2514.08	2630.13	1815.51	1593.85	2114.97	2194.21	1605.16	1680.22	1.52863	1.5821	1.55084	1.56176	1.56625	1.56535
67.6555	2766.8	2510.66	3270.9	3420.47	2513.93	2630.82	1812.85	1589.86	2109.52	2192.34	1604.6	1680.78	1.52622	1.57917	1.55054	1.56019	1.5667	1.56524
67.6914	2765.83	2501.35	3259.93	3413.27	2512.78	2627.78	1809.59	1584.76	2109.31	2189.58	1601.12	1677.77	1.52843	1.57837	1.5455	1.55887	1.56939	1.56624
67.7273	2757.69	2500.09	3257.61	3408.84	2508.81	2624.7	1806.47	1582.91	2105.99	2182.73	1598.65	1672.69	1.52656	1.57943	1.54683	1.56173	1.56933	1.56915
67.7632	2751.83	2496.08	3260.64	3402.63	2505.86	2620.65	1804.92	1583.76	2107.41	2181.66	1596.38	1669.35	1.52462	1.57605	1.54722	1.55965	1.56971	1.56987
67.799	2747.67	2489.34	3256.34	3396.62	2506.41	2619.83	1797.67	1578.55	2108.06	2183.79	1591.86	1669.18	1.52846	1.57698	1.54471	1.55538	1.57451	1.56953
67.8349	2742.74	2485.81	3250.86	3390.05	2507.33	2618.59	1791.41	1574.05	2104.87	2183.32	1590.22	1670.36	1.53105	1.57924	1.54445	1.5527	1.57672	1.56768
67.8708	2735.03	2487.7	3248.6	3385.89	2506.85	2617.43	1795.98	1573.68	2102.4	2178.08	1596.36	1673.52	1.52287	1.58081	1.54518	1.55453	1.57036	1.56403
67.9067	2728.29	2474.7	3244.95	3383.26	2503	2610.05	1792.3	1569.69	2102.72	2172.63	1597.44	1673.48	1.52222	1.57655	1.54321	1.55722	1.56688	1.55965
67.9426	2728.14	2466.42	3245.4	3382.19	2500.74	2608.77	1779.32	1570.2	2097.02	2166	1592.2	1667.25	1.53325	1.57076	1.54763	1.56149	1.57062	1.56472
67.9785	2716.89	2460.88	3234.91	3374.14	2497.49	2611.87	1773.31	1561.87	2085.89	2160.2	1588.48	1660	1.5321	1.5756	1.55085	1.56196	1.57225	1.57341
68.0144	2714.53	2456.76	3226.41	3370.39	2499.27	2604.07	1784.32	1562.6	2089.37	2162.74	1594.01	1665.92	1.52133	1.57223	1.5442	1.55839	1.56792	1.56315
68.0502	2708.84	2445.32	3211.41	3361.97	2488.29	2598.35	1780.74	1556.94	2086.09	2157.47	1593.67	1663.29	1.52119	1.57059	1.53944	1.55829	1.56135	1.56218
68.0861	2701.06	2449.06	3220.99	3357.55	2489.89	2606.12	1776.11	1549.53	2081.99	2163.4	1592.9	1668.37	1.52077	1.58052	1.54707	1.55198	1.56311	1.56207
68.122	2695.4	2441.58	3212.69	3360.95	2488.42	2607.62	1769.51	1545.22	2079.71	2158.54	1594.6	1663.34	1.52325	1.58008	1.54478	1.55705	1.56053	1.5677
68.1579	2697.02	2440.35	3214.16	3356.04	2492.61	2608.97	1777.18	1551.32	2077.99	2163.09	1589.47	1668.74	1.51758	1.57308	1.54677	1.5515	1.5682	1.56344
68.1938	2691.77	2432.38	3204.32	3348.15	2488.56	2606.64	1770.75	1549.02	2075.82	2152.9	1584.9	1662.1	1.52013	1.57027	1.54364	1.55518	1.57017	1.56828
68.2297	2679.5	2433.22	3198.81	3348.69	2490.67	2599.94	1766.46	1548.01	2078.18	2149.58	1588.02	1664.06	1.51687	1.57184	1.53924	1.55784	1.56841	1.56241
68.2656	2673.54	2426.5	3190.32	3349.89	2487.23	2599.34	1765.09	1541.98	2075.5	2151.3	1586.96	1660.4	1.51468	1.57363	1.53714	1.55715	1.56729	1.56549
68.3014	2669.47	2425.15	3208.15	3338.87	2488.2	2600.12	1760.87	1541.53	2072.6	2153.13	1587.39	1657.82	1.516	1.57321	1.54789	1.55071	1.56748	1.56839
68.3373	2661.3	2412.97	3202.37	3331.64	2483.75	2588.74	1754.36	1538.63	2068.44	2143.82	1585.14	1655.57	1.51697	1.56826	1.5482	1.55407	1.5669	1.56365
68.3732	2659.12	2407.5	3190.37	3335.36	2481.33	2592.46	1756.57	1539.59	2067.72	2148.15	1583.64	1662.8	1.51382	1.56373	1.54294	1.55267	1.56685	1.5591
68.4091	2654.67	2404.18	3182.61	3329.89	2476.05	2587.36	1750.32	1536.74	2064.27	2140.85	1579.18	1657.55	1.51668	1.56446	1.54176	1.5554	1.56793	1.56095
68.445	2644.05	2403.36	3183.13	3329.58	2484.56	2592.87	1749.99	1535.78	2064.39	2146.76	1585.61	1658.57	1.51089	1.56491	1.54192	1.55098	1.56694	1.56332
68.4809	2634.53	2396.93	3174.46	3326.03	2476.86	2583.09	1745.51	1532.79	2058.07	2133.69	1584.51	1652.24	1.50932	1.56377	1.54244	1.55882	1.56317	1.56339
68.5167	2634.91	2389.59	3177.81	3325.19	2483.18	2592.6	1743.2	1529.08	2056.03	2141.6	1579.48	1653.79	1.51154	1.56276	1.54561	1.55267	1.57215	1.56767
68.5526	2629.1	2387.22	3167.24	3317.36	2474.98	2594.24	1741.5	1522.18	2050.38	2141.41	1581.15	1652.96	1.50967	1.56829	1.54471	1.54914	1.5653	1.56945
68.5885	2631.43	2388.36	3165.21	3317.74	2475.13	2585.26	1738.01	1523.82	2061.22	2137.67	1581.35	1661.09	1.51405	1.56735	1.5356	1.55203	1.5652	1.55637
68.6244	2620.81	2378.73	3159.65	3307.36	2476.64	2580.17	1737.13	1522.47	2055.08	2130.88	1579.77	1656.15	1.5087	1.56242	1.53749	1.55211	1.56772	1.55793
68.6603	2614.11	2371.65	3161.33	3302.83	2470.22	2579.02	1731.13	1522.55	2051.92	2129.68	1576.23	1645.75	1.51005	1.55769	1.54067	1.55086	1.56717	1.56707
68.6962	2599.17	2365.14	3158.26	3298.44	2463.17	2572.73	1730.08	1519.6	2048.73	2129.04	1576.57	1646.93	1.50234	1.55642	1.54157	1.54926	1.56236	1.56213
68.7321	2601.91	2361.1	3153.4	3298.54	2470.92	2576.83	1727.91	1520.52	2051.41	2130.47	1573.88	1646.95	1.50581	1.55282	1.53719	1.54827	1.56995	1.56461
68.7679	2600.73	2359.02	3147.25	3295.72	2466.26	2571.46	1724.88	1516.91	2045.77	2129.85	1573.34	1644.88	1.50777	1.55515	1.53842	1.5474	1.56753	1.56331
68.8038	2603.71	2350.7	3150.93	3291.21	2463.88	2571.35	1723.1	1508.46	2041.6	2122.25	1572.63	1645.98	1.51107	1.55835	1.54336	1.55081	1.56672	1.56219
68.8397	2592.1	2346.09	3145.8	3288.65	2460.92	2567.07	1719.45	1503.24	2035.78	2125.21	1564.81	1641.11	1.50752	1.56069	1.54526	1.54744	1.57266	1.56423
68.8756	2591.23	2352.42	3139	3286.37	2461.27	2568.32	1719.5	1507.04	2044.97	2121.15	1570.48	1647.24	1.50696	1.56095	1.53499	1.54933	1.56721	1.55916
68.9115	2585.43	2345.67	3133.51	3282.76	2457.89	2566.74	1713.14	1504.9	2038.12	2118.62	1568.38	1643.6	1.50918	1.55869	1.53745	1.54948	1.56715	1.56165
68.9474	2578.95	2339.12	3133.87	3277.04	2460.84	2569.18	1712.99	1507.13	2038.62	2119.61	1576.08	1651.15	1.50553	1.55204	1.53725	1.54606	1.56136	1.556
68.9833	2571.87	2331.55	3126.02	3274.97	2452.51	2566.15	1711.96	1501.81	2031.22	2114.77	1567.92	1642.32	1.5023	1.55249	1.53899	1.54861	1.56418	1.56252
69.0191	2569.75	2339.58	3128.25	3275.33	2455.88	2565.87	1708.37	1499.2	2031.8	2118.11	1564.22	1644.45	1.50421	1.56055	1.53964	1.54634	1.57004	1.56032
69.055	2561.41	2327.85	3122.34	3266.9	2449.64	2556.63	1703.07	1492.27	2033.96	2111.86	1561.77	1641.67	1.504	1.55994	1.5351	1.54693	1.5685	1.55733
69.0909	2557.64	2324.07	3122.51	3265.86	2446	2565.52	1703.59	1492.77	2031.51	2108.77	1565.81	1641.23	1.50132	1.55688	1.53704	1.5487	1.56213	1.56317
69.1268	2551.57	2317.03	3113.59	3259.99	2446.27	2558.29	1701.74	1493.29	2026.06	2103.23	1564.75	1634.32	1.49938	1.55163	1.53677	1.54999	1.56336	1.56535
69.1627	2549.17	2317.89	3117.35	3259.78	2447.01	2562.74	1699.33	1487.03	2020.72	2105.17	1561.63	1637.68	1.50011	1.55874	1.54269	1.54846	1.56696	1.56486
69.1986	2543.56	2314.61	3113.85	3250.6	2444.04	2555.8	1695.64	1484.02	2016.42	2103.71	1556.85	1632.51	1.50006	1.55968	1.54425	1.54517	1.56986	1.56556
69.2344	2547.76	2310.55	3105.91	3253.36	2454.11	2555.65	1693.01	1487.75	2019.33	2103.33	1565.92	1633.26	1.50487	1.55305	1.53809	1.54677	1.5672	1.56476
69.2703	2543.45	2300.82	3098.12	3248.97	2446.28	2554.75	1689.99	1485.85	2020.21	2101.1	1561.7	1633.79	1.50501	1.54848	1.53356	1.54632	1.56642	1.5637
69.3062	2535.57	2309.88	3094.3	3251.89	2449.12	2561.9	1685.78	1484.17	2016.01	2099.64	1558.18	1634.68	1.50409	1.55634	1.53487	1.54878	1.57178	1.56722
69.3421	2528.55	2297.05	3094.72	3248.08	2442.88	2555.08	1685.25	1482.84	2014.95	2092.47	1557.05	1634.86	1.5004	1.54909	1.53588	1.55227	1.56892	1.56287
69.378	2534.62	2301.9	3099.78	3243.03	2441.93	2548.12	1685.46	1487.36	2013.78	2104.37	1560.66	1635.69	1.50382	1.54764	1.53929	1.54109	1.56468	1.55782
69.4139	2527.5	2292.03	3095.69	3233.7	2438	2549.03	1685.15	1484.72	2012.42	2098.85	1556.11	1629.73	1.49987	1.54375	1.53829	1.5407	1.56673	1.56408
69.4498	2520.26	2280.61	3093.66	3229.84	2440.18	2545.94	1686.9	1477.53	2009.46	2085.18	1559.52	1640.29	1.49402	1.54354	1.53955	1.54895	1.5647	1.55213
69.4856	2515.43	2277.72	3090.74	3225.42	2436.26	2542.57	1680.47	1476.39	2004.47	2082.48	1553.59	1632.86	1.49686	1.54276	1.54193	1.54883	1.56815	1.55713
69.5215	2510.2	2285.72	3088.82	3230.51	2427.32	2544.05	1676.42	1471.67	2005.61	2084.1	1552.99	1632.95	1.49736	1.55314	1.54009	1.55007	1.563	1.55794
69.5574	2506.96	2277.91	3084.09	3225.35	2426.08	2543.02	1673	1466.45	2004.27	2087.11	1552.4	1628.69	1.49849	1.55335	1.53876	1.54537	1.56279	1.56139
69.5933	2504.07	2272.77	3076.85	3227.02	2432.4	2543.74	1678.07	1470.16	2006.39	2091.42	1556.45	1632.27	1.49224	1.54593	1.53353	1.54298	1.56279	1.5584
69.6292	2500.3	2268.27	3067.58	3216.96	2427.3	2535.89	1675.01	1467.92	2000.66	2083.62	1553.1	1629.81	1.49271	1.54523	1.53328	1.54392	1.56288	1.55594
69.6651	2496.08	2270.56	3065.01	3209.98	2428.2	2540.88	1671.55	1471.83	2004.86	2083.9	1555.72	1628.54	1.49327	1.54267	1.52879	1.54037	1.56083	1.56022
69.701	2491.25	2263.37	3065.48	3212.29	2430.85	2542.04	1666.73	1464.7	1997.02	2081.93	1549.8	1626.59	1.4947	1.54527	1.53503	1.54294	1.56849	1.5628
69.7368	2489.57	2253.05	3063.57	3203.43	2419.05	2540	1662.45	1465.26	1994.7	2078.49	1549.7	1625.41	1.49754	1.53765	1.53586	1.54123	1.56098	1.56268
69.7727	2485.8	2251.18	3061.21	3201.22	2417.96	2534.87	1660.66	1460.58	1990.49	2077.73	1548.52	1623.29	1.49687	1.54129	1.53792	1.54073	1.56146	1.56156
69.8086	2485.84	2252.95	3059.38	3200.84	2423.23	2530.02	1661.68	1457.71	1989.62	2076.85	1546.3	1619.5	1.49598	1.54554	1.53767	1.5412	1.56711	1.56222
69.8445	2484.73	2253.67	3058.56	3201.02	2424.2	2529.43	1659.86	1455.84	1988.53	2071.7	1542.97	1616.4	1.49695	1.54802	1.5381	1.54511	1.57112	1.56485
69.8804	2479.42	2247.26	3054.79	3200	2417.4	2529.94	1660.52	1457.97	1987.63	2073.31	1543.92	1620.19	1.49316	1.54136	1.5369	1.54343	1.56575	1.56151
69.9163	2476.28	2243.52	3050.5	3196.51	2412.5	2527.65	1656.36	1455.35	1989.12	2071.73	1543.79	1619.47	1.49502	1.54157	1.5336	1.54291	1.56271	1.56079
69.9522	2471.41	2242.28	3049.58	3192.7	2411.15	2524.23	1651.14	1448.97	1988	2070.09	1542.32	1618.33	1.49679	1.5475	1.53399	1.54229	1.56332	1.55977
69.988	2459.99	2235.51	3047.69	3187.95	2407.9	2519.91	1656.48	1448.19	1986.97	2071.22	1544.53	1619.42	1.48508	1.54366	1.53384	1.53917	1.55899	1.55605
70.0239	2455.06	2228.12	3043.44	3185.48	2405.94	2514.37	1651.87	1446.86	1984.52	2062.48	1539.23	1616.52	1.48623	1.53997	1.53359	1.54449	1.56308	1.55542
70.0598	2459.09	2230.42	3042.83	3185.41	2407.45	2517.16	1646.45	1442.17	1978.3	2062.52	1533.04	1615.43	1.49357	1.54657	1.53811	1.54442	1.57038	1.5582
70.0957	2453.45	2226.2	3035.75	3182.07	2402.45	2516.56	1646.34	1437.46	1971.98	2062.35	1533.47	1608.32	1.49025	1.5487	1.53944	1.54293	1.56668	1.56472
70.1316	2448.92	2224.27	3037.23	3180.09	2408.08	2516.58	1647.8	1444.3	1979.35	2058.58	1537	1613.24	1.48618	1.54003	1.53445	1.5448	1.56673	1.55995
70.1675	2444.42	2219.9	3032.91	3178.49	2406.89	2511.47	1643.41	1444.09	1982.17	2053	1531.37	1614.52	1.48741	1.53723	1.5301	1.54822	1.57172	1.55554
70.2033	2447.63	2224.66	3026.49	3181.65	2407.21	2510.35	1643.99	1445.47	1974.43	2060.72	1533.57	1614.54	1.48884	1.53905	1.53284	1.54395	1.56968	1.55484
70.2392	2440.65	2222.49	3021.72	3174.18	2396.23	2507.83	1639.75	1441.19	1969.4	2056.66	1533.18	1610.07	1.48843	1.54213	1.53433	1.54336	1.56291	1.55759
70.2751	2439.81	2218.1	3028.47	3168.93	2398.46	2508.54	1638.38	1435.52	1971.78	2050.23	1530.26	1607.3	1.48916	1.54515	1.53591	1.54565	1.56736	1.56072
70.311	2434.65	2215.05	3028.39	3165.85	2392.01	2502.53	1638.7	1432.58	1977.78	2053.05	1524.4	1605.8	1.48571	1.5462	1.5312	1.54202	1.56915	1.55844
70.3469	2433.91	2211.71	3024.13	3166.45	2395.18	2507.86	1632.54	1431.63	1970.32	2053.4	1527.87	1602.05	1.49088	1.54489	1.53484	1.54205	1.56766	1.56541
70.3828	2429.39	2208	3019.17	3159.95	2395.48	2508.23	1630.88	1429.6	1965.66	2045.87	1522.99	1597.73	1.48962	1.54449	1.53596	1.54456	1.57288	1.56987
70.4187	2426.83	2208.85	3012.08	3159.83	2394.9	2502.7	1631.76	1432.71	1968.6	2051.54	1526.73	1606.21	1.48725	1.54173	1.53006	1.54022	1.56865	1.55814
70.4545	2425.65	2208.72	3006.34	3155.73	2392.42	2500.8	1632.05	1428.75	1962.64	2048.76	1523.98	1602.24	1.48626	1.54591	1.53178	1.54031	1.56985	1.56081
70.4904	2424.01	2197.81	3009.09	3146.59	2387.41	2493.8	1631.45	1428.67	1968.34	2050.93	1531.46	1602.41	1.4858	1.53836	1.52875	1.53423	1.55891	1.55628
70.5263	2414.65	2191.82	3007.37	3151.23	2384.02	2492.51	1630.6	1427.6	1962.4	2045.58	1531.18	1597.65	1.48083	1.53532	1.53249	1.54051	1.55697	1.56011
70.5622	2412.64	2191.42	3003.86	3148.51	2386.99	2500.56	1629.69	1431.54	1959.51	2044.45	1529.44	1597.61	1.48043	1.53081	1.53296	1.54003	1.5607	1.56519
70.5981	2407.83	2183.14	3001.46	3139	2387.29	2498.34	1626.69	1426.46	1952.47	2037.8	1524.28	1594.91	1.4802	1.53046	1.53726	1.54039	1.56617	1.56644
70.634	2416.97	2187.25	3001.12	3146.06	2389.45	2499.21	1620.92	1425.68	1956.81	2039.67	1523.56	1599.3	1.49111	1.53418	1.53368	1.54243	1.56833	1.56269
70.6699	2412.98	2181.16	2996.39	3141.27	2385.77	2493.42	1620.06	1427.38	1955.13	2036.71	1521.95	1597.74	1.48943	1.52809	1.53257	1.54232	1.56758	1.56059
70.7057	2410.29	2188.02	2991.28	3139.43	2385.15	2493.04	1621.14	1422.52	1954.09	2038.53	1526.58	1601.17	1.48678	1.53813	1.53078	1.54005	1.56241	1.55701
70.7416	2402.98	2178.58	2988.05	3131.73	2373.81	2485.48	1620.48	1423.67	1952.82	2033.41	1515.59	1602.54	1.48288	1.53025	1.53012	1.54014	1.56626	1.55096
70.7775	2402.79	2180.55	2990.39	3140.72	2381.51	2486.29	1619.29	1418.84	1948.42	2032.8	1520.88	1590.09	1.48385	1.53685	1.53477	1.54502	1.56587	1.56362
70.8134	2401.16	2178.57	2987.46	3137.61	2381.04	2484.39	1618.6	1413.68	1948.03	2031.44	1518	1591.71	1.48348	1.54107	1.53358	1.54453	1.56853	1.56084
70.8493	2399.16	2177.48	2989.96	3137.57	2373.5	2484.55	1611.16	1418.95	1951.74	2027.88	1513.18	1589.74	1.48908	1.53458	1.53195	1.54721	1.56854	1.56286
70.8852	2393.47	2170.99	2979.4	3130.62	2370.43	2479.95	1612.96	1411.08	1944.6	2030.56	1513.37	1587.75	1.4839	1.53854	1.53214	1.54175	1.56632	1.56193
70.9211	2393.23	2171.17	2983.87	3125.41	2381.39	2482.4	1609.43	1414.72	1943.9	2028.98	1512.36	1590.92	1.48701	1.5347	1.53499	1.54039	1.57462	1.56036
70.9569	2390.65	2164.29	2977.48	3121.73	2377.11	2480.31	1609.8	1414.12	1942.23	2030.12	1516.34	1586.21	1.48506	1.53049	1.53302	1.53771	1.56766	1.56367
70.9928	2385.08	2165.06	2982.27	3115.7	2373.52	2475.9	1614.08	1416.2	1947.61	2029.63	1514.12	1591.38	1.47767	1.52879	1.53125	1.53511	1.56759	1.55582
71.0287	2382.78	2161.85	2976.39	3115.54	2366.31	2470.54	1610.33	1414.68	1942.55	2028.71	1514.64	1589.51	1.47968	1.52815	1.5322	1.53572	1.56229	1.55428
71.0646	2381.31	2156.28	2961.7	3113.9	2368.52	2476.68	1607.73	1413	1942.86	2023.73	1513.1	1586.49	1.48116	1.52603	1.5244	1.53869	1.56534	1.56111
71.1005	2380.26	2162.29	2967.04	3113.48	2364.91	2471.01	1604.34	1406.25	1934.61	2021.55	1505.77	1582.6	1.48364	1.53763	1.53366	1.54015	1.57057	1.56137
71.1364	2380.07	2162.36	2971.94	3111.95	2365.59	2468.59	1604.92	1413.12	1946.06	2018.73	1518.05	1590.7	1.48299	1.5302	1.52715	1.54154	1.55831	1.55188
71.1722	2377.28	2158.99	2965.56	3109.4	2365.03	2471.65	1601.77	1409.68	1936.53	2016.15	1508.36	1579.88	1.48416	1.53154	1.53137	1.54225	1.56795	1.56445
71.2081	2368.14	2152.37	2963.1	3111.04	2361.24	2467.01	1603.51	1406.86	1939.96	2020.82	1508.68	1582.02	1.47685	1.5299	1.5274	1.5395	1.5651	1.55941
71.244	2364.96	2148.95	2956.89	3105.74	2353.93	2462.72	1593.16	1401.69	1935.37	2021.14	1502.37	1579.85	1.48445	1.53312	1.52782	1.53663	1.56682	1.55883
71.2799	2364.91	2150.14	2960.36	3108.14	2359.6	2472.77	1598.61	1409.55	1935.42	2019.12	1505.94	1582.66	1.47935	1.52541	1.52957	1.53935	1.56687	1.56241
71.3158	2359.18	2144.41	2961.8	3100.67	2349.31	2465.3	1597.18	1404.8	1931.45	2014.96	1502.6	1579.7	1.47709	1.52648	1.53346	1.53883	1.5635	1.56061
71.3517	2362.1	2146.59	2962.13	3099.55	2346.51	2470.15	1590.07	1400.29	1932.62	2011.35	1504.31	1576.08	1.48553	1.53296	1.5327	1.54103	1.55986	1.56727
71.3876	2355.97	2140.43	2953.27	3095.88	2348.28	2461.48	1588.37	1401.08	1931.98	2009.98	1501.76	1578.24	1.48326	1.5277	1.52862	1.54026	1.56368	1.55964
71.4234	2357.21	2136.1	2947.88	3095.8	2348.4	2461.17	1594.05	1399.21	1928.25	2014.29	1498.79	1575.99	1.47875	1.52665	1.52878	1.53691	1.56686	1.56166
71.4593	2354.18	2135.73	2946.7	3095.07	2346.4	2460.53	1590.09	1393.25	1923.86	2008.61	1496.05	1571.02	1.48054	1.53291	1.53166	1.5409	1.5684	1.5662
71.4952	2355.15	2136.1	2948.03	3100.39	2346.16	2470.08	1591.97	1390.53	1927.75	2007.13	1494.41	1573.97	1.47939	1.53618	1.52926	1.54469	1.56995	1.56933
71.5311	2350.89	2136.3	2939.08	3090.65	2346.3	2462.58	1588.82	1389.66	1922.36	2003.55	1495.92	1575.34	1.47965	1.53728	1.52889	1.54259	1.56846	1.56321
71.567	2349.04	2136.24	2939.16	3086.67	2336.73	2451.68	1595.85	1394.78	1924.29	2005.24	1491.23	1574.81	1.47197	1.5316	1.5274	1.5393	1.56698	1.55681
71.6029	2344.87	2127.49	2937.85	3079.36	2338.83	2451.71	1587.04	1393.11	1920.44	2000.74	1492.17	1568.96	1.47751	1.52715	1.52978	1.53911	1.5674	1.56263
71.6388	2352.25	2129.48	2936.33	3081.74	2343.19	2454.21	1590.94	1394	1921.91	1996.17	1493.58	1570.53	1.47852	1.52761	1.52782	1.54383	1.56884	1.56266
71.6746	2347.22	2128.17	2936.33	3079.21	2334.8	2449.09	1585.96	1387.65	1919.08	1996.9	1492.65	1567.21	1.48	1.53366	1.53007	1.542	1.5642	1.56271
71.7105	2344.57	2128.59	2934.48	3075.68	2330.57	2449.34	1582.24	1386.27	1916.38	2001.36	1492.64	1569.33	1.4818	1.53548	1.53126	1.53679	1.56138	1.56076
71.7464	2338.2	2126.73	2933.06	3072.47	2331.34	2450.86	1578.45	1390.1	1914.61	1996.88	1489.66	1569.22	1.48133	1.52991	1.53194	1.53863	1.56501	1.56183
71.7823	2335.66	2125.67	2937.73	3075.09	2331.63	2448.54	1576.92	1385.8	1916.77	1993.63	1487.86	1566.65	1.48115	1.53389	1.53265	1.54246	1.5671	1.56292
71.8182	2338.12	2123.13	2935.87	3077.06	2330.62	2444.06	1580.96	1382.76	1914.07	1997.15	1489.75	1568.34	1.47893	1.53542	1.53383	1.54072	1.56444	1.55838
71.8541	2336.35	2120.01	2933.23	3071.93	2330.33	2439.99	1582.03	1383.15	1909.45	1995.92	1491.8	1566.15	1.47681	1.53274	1.53617	1.5391	1.56209	1.55795
71.89	2326.75	2116.83	2928.07	3062.52	2331.34	2441.14	1572.86	1384.51	1910.28	1994.35	1489.35	1561.69	1.47931	1.52894	1.5328	1.53559	1.56534	1.56314
71.9258	2323.81	2108.45	2916.84	3061.57	2327.23	2440.7	1573.65	1382.31	1908.07	1996.29	1486.75	1560.57	1.4767	1.52531	1.52869	1.53363	1.56531	1.56398
71.9617	2317.81	2105.4	2914.84	3058.78	2322.55	2435.85	1573.18	1377.99	1907.53	1993.09	1485.29	1564.2	1.47333	1.52787	1.52807	1.53469	1.5637	1.55725
71.9976	2322.06	2106.94	2918.24	3056.36	2324.29	2438.77	1574.34	1380.47	1908.5	1994.05	1483.12	1564.53	1.47494	1.52625	1.52907	1.53274	1.56716	1.55879
72.0335	2326.76	2114.4	2917.82	3061.25	2327.5	2437.83	1573.17	1381.62	1911.66	1990.84	1482.79	1564.06	1.47902	1.53038	1.52633	1.53767	1.56967	1.55865
72.0694	2321.26	2111.26	2912.27	3053.07	2323.77	2430.4	1566.11	1376.73	1910.41	1984.2	1476.49	1558.38	1.48218	1.53353	1.52442	1.53869	1.57384	1.55957
72.1053	2319.81	2109.21	2915.64	3052.61	2325.97	2433.36	1570.02	1375.82	1907.01	1987.5	1478.91	1557.45	1.47757	1.53306	1.5289	1.53591	1.57276	1.56239
72.1411	2315.91	2100.76	2903.14	3047.93	2318.81	2426.45	1558.1	1369.9	1896.94	1977.14	1479.85	1553.43	1.48637	1.53352	1.53044	1.54159	1.56692	1.56199
72.177	2319.56	2103.56	2908.36	3044.69	2319.68	2431.17	1568.47	1373.35	1898.51	1986.38	1479.06	1557.34	1.47887	1.5317	1.53192	1.53279	1.56835	1.56111
72.2129	2311.17	2092.63	2904.57	3045.64	2311.98	2421.15	1564.85	1370.1	1897.3	1979.02	1477.89	1554.48	1.47692	1.52735	1.5309	1.53896	1.56438	1.55753
72.2488	2308.71	2097.67	2905.09	3042.77	2316.88	2423.99	1567.25	1366.09	1902.71	1978.56	1478.66	1553.85	1.4731	1.53553	1.52682	1.53787	1.56688	1.55999
72.2847	2304.34	2095.57	2898.87	3042.31	2313.42	2427.21	1566.81	1366.06	1899.7	1977.41	1477.38	1553.18	1.47072	1.53402	1.52596	1.53853	1.56589	1.56274
72.3206	2304.94	2088.04	2895.19	3036.16	2305.03	2418.85	1562.22	1368.85	1897.08	1983.01	1478.11	1549.27	1.47543	1.5254	1.52613	1.53109	1.55945	1.56129
72.3565	2306.69	2088.56	2887.75	3029.46	2299.29	2413.35	1563.5	1367.91	1891.4	1977.58	1474.12	1548.27	1.47534	1.52683	1.52678	1.53191	1.55976	1.55874
72.3923	2298.3	2087.41	2893.19	3037.52	2308.09	2426.16	1560.95	1368.41	1896.86	1974.93	1472.58	1547.49	1.47238	1.52542	1.52525	1.53804	1.56738	1.5678
72.4282	2300.99	2084.67	2896.47	3026.46	2301.46	2423.97	1557.55	1365.04	1891.14	1971.91	1471.13	1544.75	1.47731	1.52718	1.5316	1.53479	1.56442	1.56917
72.4641	2301.1	2081.95	2897.34	3034.71	2301.87	2417.22	1557.64	1365.91	1892.55	1976	1473.13	1551.94	1.4773	1.52423	1.53091	1.53578	1.56257	1.55754
72.5	2296.27	2079	2890.05	3032.41	2298.05	2414.37	1553.12	1364.38	1888.03	1969.27	1469.32	1543.48	1.47849	1.52376	1.53072	1.53986	1.56402	1.56424
72.5359	2297.69	2083.27	2896.61	3037.48	2304.99	2414.17	1555.98	1366.57	1892.37	1971.74	1473.4	1546.07	1.47669	1.52445	1.53067	1.54051	1.5644	1.56149
72.5718	2290.1	2079.67	2883.07	3034.72	2299.01	2406.52	1554.82	1364.27	1884.47	1969.62	1469.29	1550.92	1.4729	1.52438	1.52991	1.54077	1.56471	1.55167
72.6077	2287.25	2080.17	2881.46	3023.53	2303.36	2415.37	1555.37	1361.83	1886.67	1974.14	1470.98	1549.48	1.47054	1.52748	1.52727	1.53157	1.56587	1.55883
72.6435	2287.48	2074.89	2875.04	3019.21	2293.07	2408.16	1549.73	1355.11	1883.58	1970.58	1466.38	1546.91	1.47605	1.53117	1.52637	1.53214	1.56376	1.55675
72.6794	2284.57	2075.14	2885.83	3021.56	2295.56	2403.79	1553.16	1357.86	1890.72	1962.32	1464	1538.91	1.47092	1.52824	1.52631	1.53979	1.56801	1.56201
72.7153	2282.09	2067.99	2882.36	3019.31	2288.01	2397.98	1547.02	1355.1	1892.21	1960.55	1460.44	1537.83	1.47515	1.52608	1.52327	1.54003	1.56666	1.55933
72.7512	2288.08	2071.23	2884.57	3015.6	2297.06	2407.75	1542.97	1355.18	1885.13	1959.95	1463.52	1539.64	1.4829	1.52838	1.53017	1.53861	1.56955	1.56384
72.7871	2284.47	2066.52	2879.82	3012.44	2290.2	2399.64	1539.25	1354.08	1878.11	1953.63	1463.96	1536.25	1.48414	1.52615	1.53336	1.54198	1.56438	1.56201
72.823	2284.17	2073.6	2874.96	3017.4	2292.57	2400.81	1550.45	1355.27	1878.92	1966.41	1464.64	1543.72	1.47323	1.53002	1.53011	1.53447	1.56528	1.55522
72.8589	2274.52	2062.71	2870.38	3005.95	2284.31	2399.09	1550.74	1353.61	1876.48	1959.61	1458.59	1542.37	1.46674	1.52386	1.52967	1.53395	1.56611	1.55546
72.8947	2277.38	2064.08	2868.66	3009.49	2285.73	2401	1539.42	1347.6	1873.43	1949.98	1461.75	1537.01	1.47938	1.53168	1.53124	1.54335	1.5637	1.56213
72.9306	2275.4	2064.91	2871.65	3005.46	2280.69	2400.46	1538.14	1349.93	1870.57	1953.63	1456.05	1536.94	1.47932	1.52964	1.53517	1.5384	1.56635	1.56184
72.9665	2269.81	2065.39	2872.43	3001.95	2286.7	2395.79	1543.4	1352.47	1875.89	1950.58	1456.52	1529.26	1.47066	1.52712	1.53124	1.539	1.56998	1.56664
73.0024	2269.49	2063.52	2864.35	3001.54	2282.11	2392.8	1540.59	1349.28	1872.73	1948.69	1450.67	1530.09	1.47313	1.52935	1.52951	1.54029	1.57314	1.56383
73.0383	2268.61	2058.92	2860.77	2999.83	2275.89	2391.07	1547.13	1352.83	1872.32	1953.57	1455.68	1535.38	1.46633	1.52194	1.52793	1.53556	1.56345	1.55731
73.0742	2262.1	2058.72	2858.76	2997.01	2274.23	2384.73	1540.13	1346.29	1869.12	1944.73	1447.81	1527.69	1.46877	1.52919	1.52947	1.54109	1.5708	1.561
73.11	2264.2	2054.91	2862.62	2998.93	2273.09	2385.87	1539.82	1347.99	1869.58	1950.66	1456.75	1536.94	1.47042	1.52443	1.53115	1.53739	1.56039	1.55235
73.1459	2262.22	2054.09	2852.6	2994.07	2272.43	2384.41	1538.97	1345.07	1865.38	1951.36	1453.54	1530.35	1.46996	1.52713	1.52923	1.53435	1.56338	1.55808
73.1818	2270.32	2056.01	2861.5	3001.24	2276.19	2382.91	1539.16	1347.79	1871	1951.46	1449.85	1535.35	1.47504	1.52546	1.52939	1.53794	1.56995	1.55203
73.2177	2262.82	2050.47	2848.06	2993.6	2268.13	2381.66	1535.45	1344.1	1864.52	1945.33	1447.29	1528.51	1.47371	1.52554	1.5275	1.53886	1.56715	1.55816
73.2536	2269.08	2054.12	2859.3	2993.05	2278.77	2386.88	1536.49	1343.58	1872	1951.8	1458.97	1533.15	1.4768	1.52884	1.52741	1.53348	1.5619	1.55685
73.2895	2260.67	2043.46	2844.66	2989.17	2269.21	2381.49	1534.73	1342.35	1862.57	1945.66	1449.24	1529.41	1.47301	1.52231	1.52728	1.53632	1.5658	1.55713
73.3254	2255.13	2048.74	2852.02	2987.74	2272.07	2380.38	1530.79	1344.46	1867.39	1947.55	1444.83	1529.78	1.47318	1.52384	1.52728	1.5341	1.57256	1.55603
73.3612	2252.35	2045.62	2844.28	2983.59	2267.91	2377.9	1531.47	1340.5	1857.63	1943.48	1444.45	1524.46	1.47071	1.52601	1.53114	1.53518	1.57008	1.55983
73.3971	2252.56	2042.5	2846.27	2983.6	2260.14	2371.83	1533.21	1334.89	1860.16	1941.84	1447.82	1523.23	1.46917	1.53009	1.53013	1.53648	1.56107	1.55711
73.433	2248.59	2036.45	2839.65	2980.68	2260.26	2374.94	1529.58	1334.84	1858.47	1938.61	1445.59	1523.55	1.47007	1.52561	1.52795	1.53754	1.56355	1.55882
73.4689	2254.98	2043.52	2853.15	2979.27	2267.53	2379.2	1522.87	1341.21	1861.19	1943.17	1443.97	1523.46	1.48075	1.52363	1.53297	1.5332	1.57035	1.56171
73.5048	2249.9	2039.52	2842.54	2978.51	2262.37	2370.31	1525.22	1338.33	1858.49	1938.99	1442.77	1519.35	1.47513	1.52393	1.52949	1.53611	1.56807	1.56008
73.5407	2249.13	2039	2838.98	2978.68	2262.17	2376.48	1524.85	1337.68	1860.67	1932.4	1442.39	1525.12	1.47499	1.52428	1.52578	1.54144	1.56835	1.55823
73.5766	2243.18	2034.49	2833.9	2976.55	2253.03	2369.67	1524.37	1336.14	1858.76	1937.23	1441.19	1522.97	1.47154	1.52266	1.52462	1.5365	1.56332	1.55595
73.6124	2241.19	2036.54	2832.07	2972.27	2261.86	2367.77	1521.53	1334.23	1856.39	1938.99	1438.15	1518.71	1.47299	1.52638	1.52558	1.5329	1.57276	1.55907
73.6483	2236.73	2028.96	2827.42	2967.27	2252.75	2363.79	1521.14	1331.96	1854.23	1938.41	1440.69	1516.99	1.47043	1.52329	1.52485	1.53077	1.56366	1.55821
73.6842	2245.83	2031.73	2831.13	2974.06	2255.48	2368.2	1521.53	1336.25	1855.61	1933.94	1442.36	1514.93	1.47603	1.52047	1.52572	1.53782	1.56374	1.56325
73.7201	2238.03	2030.39	2824.71	2971.8	2253.3	2361.84	1517.33	1331.59	1850.47	1934.8	1439.69	1517.02	1.47498	1.52479	1.52648	1.53597	1.56513	1.55689
73.756	2237.84	2026.99	2822.02	2971.76	2248.71	2361.47	1518.37	1336	1851.14	1934.73	1444.3	1517.98	1.47384	1.5172	1.52448	1.53601	1.55696	1.55567
73.7919	2229.45	2026.69	2816.92	2964.79	2243.82	2359.41	1516.25	1331.33	1847.46	1927.42	1438.56	1516.78	1.47037	1.5223	1.52476	1.53822	1.55976	1.55555
73.8278	2232.07	2023.93	2818.63	2963.32	2243.88	2363.34	1513.92	1329.63	1843.56	1920.64	1432.84	1518.43	1.47437	1.52217	1.52891	1.54288	1.56604	1.55644
73.8636	2230.98	2018.22	2813.25	2957.98	2238.63	2356	1514.02	1322.28	1843.84	1923.51	1432.99	1515.15	1.47354	1.52631	1.52575	1.5378	1.56222	1.55496
73.8995	2232.17	2019.68	2813.71	2956.91	2239.66	2357.08	1515.05	1320.89	1840.19	1924.03	1434.18	1510.78	1.47333	1.52903	1.52903	1.53683	1.56163	1.56017
73.9354	2229.47	2019.43	2818.24	2957.45	2239.32	2356.33	1515.19	1328.02	1838.73	1923.14	1431.83	1510.92	1.47141	1.52063	1.53271	1.53782	1.56395	1.55953
73.9713	2225.54	2018.16	2819.53	2955.23	2239.59	2351.34	1515.43	1330.34	1840.19	1925.66	1431.93	1510.37	1.46859	1.51703	1.5322	1.53466	1.56404	1.5568
74.0072	2222.72	2022.65	2818.66	2956.72	2243.64	2356.11	1515.48	1327.94	1841.77	1924.19	1433.03	1509.14	1.46667	1.52315	1.53041	1.5366	1.56567	1.56123
74.0431	2218.66	2017.13	2815.75	2958.22	2236.36	2355.07	1509.19	1327.78	1842.78	1919.45	1424.54	1509.19	1.4701	1.51918	1.52799	1.54118	1.56988	1.56049
74.0789	2221.15	2012.04	2810.5	2953.13	2231.51	2349.48	1510.56	1324.93	1839.36	1924.27	1426	1510.9	1.47041	1.5186	1.52797	1.53468	1.56487	1.55502
74.1148	2216.41	2009.42	2805.4	2950.71	2230.93	2340.91	1507.01	1321.91	1834.94	1920.04	1424.72	1509.77	1.47074	1.52009	1.52888	1.5368	1.56588	1.55051
74.1507	2217.48	2010.78	2804.1	2944.71	2229.8	2342.86	1506.41	1317.47	1833.64	1915.83	1423.08	1504.79	1.47204	1.52624	1.52925	1.53704	1.56688	1.55694
74.1866	2216.14	2003.67	2800.26	2940.95	2228.79	2347.19	1498.66	1310.98	1831.08	1909.43	1418.26	1503.68	1.47874	1.52837	1.52929	1.54022	1.5715	1.56096
74.2225	2216.62	2008.14	2800.67	2944.26	2227.4	2345.18	1502.13	1314.37	1832.45	1913.68	1419.71	1502.96	1.47565	1.52784	1.52838	1.53853	1.56891	1.56038
74.2584	2214.01	2006.81	2800.4	2934.71	2225.51	2339.82	1504.29	1314.04	1831.8	1911.36	1417.75	1499.43	1.4718	1.52721	1.52877	1.5354	1.56975	1.56048
74.2943	2213.89	2001.57	2794.25	2931.79	2224.54	2337.69	1502.62	1313.98	1833.14	1911.5	1419.45	1502.35	1.47336	1.52329	1.5243	1.53376	1.56718	1.55602
74.3301	2210.58	1996.49	2793.44	2923.64	2220.18	2339.56	1500.34	1315.24	1835.1	1912.33	1420.38	1501.02	1.47339	1.51797	1.52223	1.52884	1.56309	1.55864
74.366	2208.79	2003.22	2799.02	2936.73	2221.39	2340.33	1502.48	1312.11	1828.19	1911.87	1417.13	1498.81	1.4701	1.52672	1.53104	1.53605	1.56753	1.56145
74.4019	2205.76	1998.36	2795.74	2926.29	2214.14	2337.51	1501.22	1310.11	1826.17	1909.12	1416.23	1496.01	1.46931	1.52534	1.53094	1.53279	1.56341	1.5625
74.4378	2204.29	1996.99	2790.66	2927.86	2222.07	2334.01	1496.07	1308.73	1824.9	1904.38	1410.61	1494.93	1.47339	1.5259	1.52921	1.53744	1.57525	1.56129
74.4737	2201.52	1992.18	2794.69	2926.14	2213.46	2320.61	1491.46	1302.19	1820.25	1899.1	1411.52	1491.74	1.47609	1.52987	1.53534	1.5408	1.56814	1.55564
74.5096	2195.28	1992.18	2785.38	2925.15	2211.23	2336.37	1495.67	1311.14	1819.31	1906.29	1413.04	1492.11	1.46775	1.51943	1.53101	1.53447	1.56488	1.56582
74.5455	2192.96	1988.39	2779.62	2922.5	2203.82	2328.72	1493.12	1305.36	1814.78	1902.22	1412.7	1490.72	1.46871	1.52325	1.53166	1.53636	1.56001	1.56214
74.5813	2192.47	1985.11	2784.52	2921.51	2210.93	2323.34	1499.21	1306.14	1821.05	1903.74	1412.67	1493.75	1.46241	1.51983	1.52907	1.53462	1.56508	1.55537
74.6172	2192.3	1981.89	2779.63	2918.52	2204.91	2320.15	1503.3	1306.65	1823.81	1904.76	1410.54	1488.88	1.45832	1.51678	1.52407	1.53222	1.56317	1.55832
74.6531	2195.85	1992.68	2778.61	2924.43	2204.81	2324.6	1499.44	1303.69	1823.53	1897.85	1410.49	1492.36	1.46445	1.52849	1.52375	1.54092	1.56315	1.55767
74.689	2194.17	1988.4	2775.99	2916.1	2205.89	2325.74	1495.96	1306.04	1816.95	1897.74	1407.77	1490.09	1.46673	1.52246	1.52783	1.53662	1.56694	1.56081
74.7249	2196.78	1986.51	2775	2923.46	2208.65	2328.64	1490.76	1299.98	1815.9	1895.05	1412.69	1491.77	1.4736	1.52811	1.52817	1.54268	1.56343	1.56099
74.7608	2193.29	1983.47	2766.35	2918.46	2204.18	2324.58	1486.08	1302.14	1808.41	1892.47	1409.22	1487.11	1.47589	1.52324	1.52971	1.54214	1.56411	1.56315
74.7967	2184.79	1982.62	2770.28	2909.66	2199.9	2321.06	1492.07	1301.71	1818.08	1894.74	1408.54	1486.73	1.46427	1.52309	1.52374	1.53565	1.56183	1.56119
74.8325	2186.6	1978.58	2763.36	2909.7	2202.54	2314.82	1483.28	1291.48	1805.17	1881.75	1399.96	1483.96	1.47416	1.53203	1.53081	1.54628	1.57328	1.55989
74.8684	2182.36	1976.76	2770.83	2901.36	2200.62	2318.69	1488.99	1294.72	1809.81	1889.86	1405.16	1488.04	1.46567	1.52679	1.53101	1.53522	1.5661	1.55822
74.9043	2179.08	1973.69	2767.65	2896.6	2187.77	2311.67	1487.67	1296.36	1810.25	1886.77	1401.73	1485.32	1.46477	1.52248	1.52888	1.53521	1.56076	1.55635
74.9402	2181.05	1973.75	2767.77	2902.45	2194.93	2315.78	1488.1	1300.01	1810.25	1890.05	1404.65	1484.91	1.46567	1.51826	1.52894	1.53564	1.56261	1.55954
74.9761	2179.57	1968.61	2762.81	2896.46	2186.74	2304.61	1478.87	1297.05	1806.19	1889.23	1401.08	1481.9	1.47381	1.51777	1.52963	1.53314	1.56075	1.55517
75.012	2175.06	1969.49	2768.47	2892.97	2193.37	2308.09	1484.31	1297.76	1807.95	1893.21	1407.61	1485.63	1.46537	1.5176	1.53127	1.52808	1.55823	1.55361
75.0478	2170.27	1967.09	2760.03	2890.77	2189.44	2303.06	1479.34	1296.57	1804.85	1890.45	1405.18	1481.14	1.46705	1.51715	1.52923	1.52914	1.55812	1.55492
75.0837	2176.69	1971.09	2748.2	2889.04	2185.24	2304.75	1482.88	1299.49	1810.56	1887.08	1403.31	1485.13	1.46788	1.51681	1.51787	1.53096	1.5572	1.55189
75.1196	2165.65	1963.66	2746.61	2888.43	2184.98	2301.27	1479.91	1293.53	1803.72	1887.72	1396.32	1480.41	1.46336	1.51806	1.52274	1.53012	1.56481	1.55447
75.1555	2164.82	1968.8	2749.13	2893.84	2193.47	2311.98	1474.76	1292.73	1805.21	1883.58	1398.57	1484.29	1.46791	1.52298	1.52289	1.53635	1.56836	1.55764
75.1914	2164.99	1962.53	2745.96	2881.72	2184.76	2300.61	1470.84	1288.85	1796.44	1879.65	1391.5	1475.43	1.47194	1.5227	1.52855	1.53312	1.57007	1.55928
75.2273	2167.42	1965.74	2751.69	2890.04	2186.03	2303.04	1477.73	1287.72	1799.08	1885.35	1398.12	1476.83	1.46672	1.52653	1.5295	1.53289	1.56355	1.55945
75.2632	2161.96	1962.52	2741.84	2882.58	2180.1	2299.7	1472.49	1291.07	1802.38	1878.26	1399.73	1473.59	1.46823	1.52007	1.52123	1.53471	1.55751	1.5606
75.299	2160.87	1969.02	2747.46	2884.33	2177.02	2294.63	1472.08	1288.16	1797.57	1871.89	1395.6	1470.5	1.4679	1.52856	1.52843	1.54086	1.55992	1.56044
75.3349	2155.69	1963.35	2742.43	2876.69	2176.53	2290.89	1464.74	1280.99	1792.6	1873.28	1384.38	1464.47	1.47172	1.53268	1.52987	1.53564	1.57221	1.56432
75.3708	2156.32	1958.4	2741.55	2876.01	2179.28	2293.98	1470.01	1283.02	1797.34	1872.54	1386.8	1470.44	1.46687	1.52641	1.52534	1.53588	1.57144	1.56006
75.4067	2156.99	1954.64	2739.6	2873.4	2172.05	2286.77	1467.27	1279.73	1792.48	1867.88	1391.78	1467.6	1.47007	1.52738	1.52839	1.53832	1.56064	1.55817
75.4426	2151.78	1952.93	2737.45	2875.85	2177.35	2285.36	1464.83	1285.8	1794.68	1877.71	1395.66	1474.55	1.46896	1.51884	1.52531	1.53157	1.56009	1.54988
75.4785	2149.43	1949.11	2730.46	2870.75	2173.92	2284.09	1460.42	1283.45	1791.02	1874.49	1386.71	1471.37	1.47179	1.51865	1.52452	1.53148	1.56768	1.55236
75.5144	2154.57	1947.68	2733.68	2873.37	2161.03	2284.13	1461.53	1280.83	1795.74	1870.38	1386.43	1466.66	1.47418	1.52064	1.52231	1.53625	1.5587	1.55737
75.5502	2150.52	1940.91	2724.73	2867.22	2156.97	2278.96	1460.11	1277.24	1789.93	1866.02	1386.44	1471.07	1.47285	1.51961	1.52225	1.53654	1.55576	1.54918
75.5861	2146.74	1953.08	2734.97	2875.27	2169.82	2285.95	1467.74	1286.7	1795.99	1875.22	1391.96	1473.49	1.46262	1.5179	1.52283	1.5333	1.55882	1.55138
75.622	2147.98	1950.54	2726.88	2867.55	2164.28	2285.6	1464.86	1283.95	1790.66	1868.19	1384.77	1471.19	1.46634	1.51918	1.52284	1.53493	1.56292	1.55357
75.6579	2148.05	1950.86	2733.3	2869.46	2169.7	2285.22	1460.18	1279.56	1793.37	1864.68	1385.57	1468.34	1.47108	1.52463	1.52411	1.53885	1.56593	1.55633
75.6938	2145.85	1947.65	2729.18	2861.14	2163.95	2282.71	1458.16	1276.98	1785.53	1865.34	1383.01	1462.15	1.47162	1.5252	1.5285	1.53385	1.56467	1.5612
75.7297	2134.02	1942.55	2725.9	2854.1	2160.7	2277.77	1457.01	1272.59	1784.79	1866.14	1382.72	1461.7	1.46466	1.52645	1.52729	1.52941	1.56265	1.5583
75.7656	2134.75	1940.33	2719.78	2853.49	2154.74	2274.2	1454.85	1274.61	1784.76	1862.91	1375.22	1458.06	1.46733	1.5223	1.52389	1.53174	1.56683	1.55974
75.8014	2148.62	1943.79	2722.34	2856.71	2151.47	2277.82	1463.3	1279.05	1786.9	1862.73	1378.88	1463.14	1.46834	1.51972	1.5235	1.53361	1.5603	1.55681
75.8373	2140.89	1937.26	2719.52	2853.49	2150.27	2272.69	1459.79	1276.25	1780.33	1858.3	1377.97	1460.61	1.46657	1.51793	1.52754	1.53554	1.56046	1.55599
75.8732	2137.1	1938.87	2716.43	2849.37	2148.94	2274.55	1458.13	1277.3	1773.81	1860.09	1372.28	1456.42	1.46564	1.51794	1.5314	1.53185	1.56596	1.56174
75.9091	2130.6	1940.11	2713.05	2847.58	2152.11	2273.47	1457.54	1278.37	1775.28	1861.22	1371.14	1458.82	1.46178	1.51764	1.52824	1.52996	1.56957	1.55843
75.945	2132.66	1934.35	2718.45	2847.85	2157.26	2273.93	1458.34	1277.59	1779.9	1857.03	1374.3	1463.04	1.46239	1.51407	1.5273	1.53355	1.56972	1.55425
75.9809	2132.25	1928.41	2716.73	2842.03	2152.26	2275.69	1452.99	1271.44	1777.31	1851.13	1373.14	1460.27	1.46749	1.51672	1.52856	1.5353	1.5674	1.5584
76.0167	2126.3	1923.96	2708.39	2839.4	2145.6	2268.49	1446.21	1265.24	1773.07	1846.71	1370.59	1455.04	1.47025	1.52064	1.52752	1.53755	1.56545	1.55905
76.0526	2125.17	1926.45	2703.28	2848.63	2144.43	2270.52	1449.79	1269.08	1769.46	1852.09	1370.78	1454.01	1.46585	1.51799	1.52775	1.53806	1.56439	1.56155
76.0885	2120.97	1918.33	2691.75	2842.1	2141.17	2269.44	1449.71	1267.92	1763.45	1853.59	1368.53	1451.44	1.46303	1.51298	1.52641	1.53329	1.56458	1.56358
76.1244	2121.21	1922.47	2695.48	2832.56	2144.06	2267.16	1447.57	1269.88	1773.47	1850.93	1373.48	1454.17	1.46536	1.5139	1.51989	1.53034	1.56104	1.55907
76.1603	2114.75	1919.61	2687.11	2831.85	2139.79	2271.29	1446.72	1266.07	1771.19	1849.13	1372.26	1455.28	1.46175	1.5162	1.51712	1.53144	1.55932	1.56072
76.1962	2127.12	1923.89	2704.09	2834.02	2146.16	2268.99	1456.35	1266.52	1772.19	1848.09	1369.12	1457.44	1.46058	1.51904	1.52584	1.53348	1.56755	1.55683
76.2321	2122.77	1918.75	2698.82	2829.66	2138.36	2259.52	1448.91	1260.57	1767.35	1841.93	1366.46	1454	1.46508	1.52213	1.52704	1.53625	1.56489	1.554
76.2679	2116.74	1921.19	2698.42	2826.16	2136.21	2263.63	1447.98	1263.21	1769.97	1847.28	1365.88	1455.5	1.46186	1.52087	1.52456	1.5299	1.56398	1.55522
76.3038	2113.62	1919.39	2690.11	2822.01	2132.26	2260.75	1444.48	1265.27	1767.16	1843.2	1366.23	1452.22	1.46324	1.51698	1.52228	1.53104	1.56069	1.55676
76.3397	2114.2	1908.14	2687.81	2822.2	2133.5	2257.32	1435.97	1263.7	1764.25	1839.12	1367.32	1451.32	1.47232	1.50996	1.52349	1.53454	1.56035	1.55536
76.3756	2109.38	1904.56	2689.39	2816.14	2126.78	2250.8	1437.02	1262.25	1764.82	1832.73	1361.05	1446.73	1.46789	1.50886	1.52389	1.53659	1.5626	1.55579
76.4115	2107.43	1913.62	2689.27	2822.61	2132.34	2258.53	1442.52	1261.54	1763.51	1840.78	1358.43	1445.54	1.46094	1.51689	1.52496	1.53337	1.5697	1.56242
76.4474	2103.31	1910.35	2683.38	2811.48	2120.99	2251.55	1441.85	1256.08	1755.34	1837.58	1358.12	1442.51	1.45876	1.52089	1.5287	1.52999	1.56171	1.56086
76.4833	2107.98	1903.35	2675.39	2821.81	2128.47	2246.23	1438.03	1260.03	1758.35	1837.6	1357.69	1445.18	1.46588	1.51057	1.52153	1.53559	1.56771	1.55429
76.5191	2107.11	1902.86	2680.3	2820.24	2129.33	2242.47	1443.8	1261.93	1756.49	1829.26	1357.64	1447.94	1.45942	1.50789	1.52594	1.54174	1.5684	1.54874
76.555	2104.62	1901.67	2686.02	2818.44	2122.68	2248.86	1433.15	1253.71	1752.44	1831.91	1354.9	1445.11	1.46853	1.51684	1.53273	1.53852	1.56668	1.55618
76.5909	2099.37	1897.37	2675.57	2808.04	2118.73	2243.33	1431.8	1247.15	1753.86	1828.83	1351.71	1443.7	1.46625	1.52137	1.52553	1.53543	1.56745	1.55388
76.6268	2096.9	1903.16	2674.25	2809.6	2117.68	2244.31	1437.58	1250.51	1755.18	1832.98	1356.23	1446.92	1.45863	1.5219	1.52363	1.53281	1.56145	1.55109
76.6627	2095.69	1898.5	2669.58	2809.66	2113.69	2243.27	1432.26	1247.47	1749.27	1824.53	1353.26	1443.11	1.4632	1.52188	1.52611	1.53994	1.56193	1.55447
76.6986	2099.66	1900.16	2672.57	2804.4	2111.46	2247.49	1432.76	1252.78	1756.75	1827.01	1353.31	1445.15	1.46547	1.51675	1.52132	1.53497	1.56022	1.55519
76.7344	2091.69	1896.63	2664.76	2799.1	2105.08	2240.02	1430.74	1246.11	1752.52	1823.07	1349.4	1436.64	1.46197	1.52204	1.52053	1.53538	1.56001	1.55921
76.7703	2097.48	1900.89	2677.87	2803.25	2114.54	2242.74	1429.55	1250.44	1753.74	1828.96	1346.28	1435.47	1.46723	1.52017	1.52695	1.5327	1.57066	1.56238
76.8062	2092.62	1891.8	2667.97	2796	2107.67	2235.33	1424.63	1247.3	1751.27	1822.26	1345.37	1435.14	1.46888	1.51671	1.52345	1.53436	1.56661	1.55757
76.8421	2089.21	1892.61	2673.92	2801.17	2106.21	2239.16	1428.86	1246.23	1751.75	1830.29	1344.81	1433.33	1.46215	1.51868	1.52643	1.53045	1.56618	1.56221
76.878	2082.07	1890.38	2665.29	2793.12	2100.67	2231.99	1428.33	1244.1	1748.45	1826.2	1349.91	1434.76	1.4577	1.51947	1.52438	1.52947	1.55616	1.55566
76.9139	2087.89	1890.23	2666.68	2796.7	2106.09	2231.22	1421.51	1242.89	1746.85	1819.72	1341.85	1430.17	1.46878	1.52084	1.52657	1.53688	1.56954	1.56011
76.9498	2084.48	1885.54	2661.11	2791.82	2100.73	2230.5	1419.55	1240.14	1740.08	1818.25	1337.51	1428.1	1.46841	1.52043	1.5293	1.53544	1.57063	1.56187
76.9856	2082.34	1890.41	2656.46	2790.12	2099.99	2231.71	1422.57	1241.25	1742.5	1823.24	1342.89	1428.74	1.46378	1.52299	1.52451	1.53031	1.56379	1.56201
77.0215	2082.54	1884.35	2653.82	2784.9	2102.01	2225.56	1419.51	1240.1	1737.47	1816.3	1342.19	1427.29	1.46708	1.51951	1.52741	1.53328	1.56611	1.55929
77.0574	2080.8	1885.7	2659.63	2789.87	2103.46	2225.07	1421.71	1240.63	1735.63	1811.89	1343.22	1430.03	1.46359	1.51995	1.53237	1.53976	1.56598	1.55596
77.0933	2077.92	1884.11	2658.49	2781.79	2095.05	2224.97	1419.34	1239.11	1737.47	1811.43	1342.02	1429.83	1.464	1.52054	1.5301	1.53569	1.56111	1.55611
77.1292	2082.21	1882.1	2657.99	2780.69	2094.15	2226.27	1421.22	1240.54	1740.74	1807.75	1339.27	1433.47	1.46509	1.51716	1.52693	1.53821	1.56365	1.55306
77.1651	2078.08	1877.99	2648.25	2775.8	2091.97	2227.3	1420.17	1237.24	1736.3	1806.74	1338.57	1432.08	1.46326	1.51789	1.52522	1.53636	1.56283	1.5553
77.201	2074.91	1878.51	2646.01	2770.64	2096.84	2222.25	1413.32	1237.09	1733.33	1808	1333.48	1427.49	1.46811	1.51849	1.52655	1.53244	1.57245	1.55675
77.2368	2075.36	1875.26	2641.26	2771.66	2086.53	2216.17	1414.7	1232.41	1726.39	1807.16	1333.33	1423.43	1.467	1.52162	1.52993	1.53372	1.5649	1.55692
77.2727	2074.3	1882.17	2654.26	2770.3	2086.84	2229.36	1416.42	1231.25	1730.31	1811.87	1335.58	1426.59	1.46448	1.52867	1.53397	1.52897	1.5625	1.56272
77.3086	2070.55	1878.11	2643.93	2768.56	2086.59	2223.2	1411.91	1225.64	1729.74	1808.13	1335.24	1424.38	1.4665	1.53235	1.52851	1.53118	1.5627	1.56082
77.3445	2073.48	1876.67	2652.55	2775.8	2095.04	2226.48	1417.22	1239.12	1737.91	1809.27	1340.64	1423.14	1.46306	1.51452	1.52628	1.53421	1.56272	1.56448
77.3804	2067.91	1870.81	2639.29	2770.47	2083.66	2223.51	1415.22	1236.12	1730	1804.41	1333.69	1423.95	1.4612	1.51346	1.5256	1.53538	1.56233	1.56151
77.4163	2069.53	1868.74	2639.79	2768.52	2084.81	2221.63	1417.52	1237.41	1727.51	1803.83	1330.44	1429.07	1.45997	1.5102	1.52809	1.5348	1.56701	1.5546
77.4522	2062.74	1869.05	2635.2	2760.11	2081.28	2216.23	1409.77	1226.63	1721.48	1796.36	1325.7	1420.27	1.46318	1.52373	1.53078	1.53651	1.56994	1.56042
77.488	2060.69	1865.79	2630.07	2759.6	2083.47	2218.01	1412.68	1229.47	1723.78	1801.22	1331.76	1430.98	1.4587	1.51756	1.52576	1.53207	1.56445	1.55
77.5239	2054.41	1863.41	2625.86	2759.57	2079.01	2208.28	1408.27	1226.22	1722.28	1801.5	1332.41	1425.2	1.45882	1.51964	1.52464	1.53182	1.56034	1.54945
77.5598	2059.15	1866.61	2626.06	2767.52	2077.1	2217.11	1410.42	1231.25	1724.59	1801.33	1326.27	1422.63	1.45995	1.51603	1.52272	1.53638	1.56612	1.55846
77.5957	2055.68	1862.73	2621.99	2758.77	2074	2208.64	1405.03	1229.46	1721.05	1799.11	1325.81	1419.65	1.46308	1.51508	1.52348	1.53341	1.56433	1.55577
77.6316	2055	1871.15	2631.54	2764.98	2082.97	2215.26	1400.39	1227.68	1719.08	1802.93	1322.37	1417.97	1.46745	1.52413	1.53078	1.53361	1.57518	1.56228
77.6675	2052.08	1861.92	2623.82	2759.19	2075.66	2209.23	1396.17	1225.39	1716.94	1795.93	1321.84	1416.56	1.46979	1.51945	1.5282	1.53635	1.57028	1.55958
77.7033	2047.98	1855.01	2620.66	2757.23	2067.8	2207.13	1400.54	1225.37	1718.59	1798.57	1324.92	1416.63	1.46228	1.51383	1.52489	1.53301	1.5607	1.55801
77.7392	2043.15	1850.64	2616.82	2752.39	2061.75	2207.88	1397.99	1224	1716.43	1797.39	1323.68	1417.07	1.46149	1.51196	1.52457	1.53133	1.55759	1.55806
77.7751	2048.05	1854.58	2622.68	2749.7	2069.45	2206.73	1400.18	1224.06	1715.47	1791.08	1320.04	1416.02	1.46271	1.5151	1.52884	1.53521	1.56772	1.5584
77.811	2046.42	1854.84	2617.52	2742.08	2069.85	2199.79	1399.82	1219.77	1711.9	1793.44	1321.8	1411.85	1.46191	1.52065	1.52902	1.52895	1.56593	1.55809
77.8469	2046.71	1847.29	2614.41	2739.72	2061.91	2194.19	1394.96	1219.6	1719.32	1794.36	1324.8	1415.88	1.46722	1.51467	1.52061	1.52685	1.5564	1.5497
77.8828	2041.37	1848.6	2607.68	2742.08	2057.65	2197.44	1393.31	1218.44	1713.13	1789.44	1321.39	1417.29	1.46512	1.51718	1.52217	1.53237	1.55719	1.55045
77.9187	2038.37	1850.37	2608.74	2742.32	2062.26	2200.44	1396.56	1216.83	1704.15	1780.43	1315.8	1407.51	1.45957	1.52065	1.53081	1.54025	1.56731	1.56336
77.9545	2038.89	1847.81	2604.57	2737.43	2057.62	2192.15	1393.49	1218.88	1708.99	1781.72	1314.11	1406.79	1.46315	1.51599	1.52404	1.5364	1.56579	1.55826
77.9904	2038.65	1845.68	2601.75	2736.52	2052.93	2185.87	1393	1220.04	1713.52	1783.53	1314.52	1409.1	1.4635	1.5128	1.51836	1.53433	1.56174	1.55126
78.0263	2035.29	1843.34	2606.55	2735.4	2055.96	2188.71	1395.85	1218.11	1708.5	1780.56	1313.58	1406.16	1.45811	1.51328	1.52564	1.53626	1.56515	1.55651
78.0622	2033.23	1839.89	2608.08	2728.97	2056.48	2191.21	1394.3	1218.71	1704.49	1779.44	1311.07	1402.86	1.45824	1.5097	1.53012	1.53361	1.56855	1.56196
78.0981	2031.5	1844.14	2606.22	2729.67	2051.59	2190.11	1389.07	1213.26	1703.64	1779.2	1311.17	1403.41	1.46248	1.52	1.52979	1.53421	1.5647	1.56056
78.134	2033.64	1844.54	2606.18	2735.45	2054.85	2192.37	1388.55	1212.11	1700.33	1777.51	1310.94	1408.15	1.46458	1.52176	1.53275	1.53893	1.56746	1.55692
78.1699	2034	1844.11	2605.72	2737.99	2055.4	2196.25	1386.66	1209.56	1699.42	1779.6	1308.66	1403.65	1.46683	1.52461	1.53329	1.53854	1.57061	1.56467
78.2057	2031.27	1840.85	2599.13	2727.6	2051.56	2194.34	1383.62	1210.97	1701.93	1781.72	1308.74	1401.65	1.46808	1.52015	1.52717	1.53088	1.56759	1.56553
78.2416	2027.63	1834.06	2592.99	2718.68	2048.56	2187.93	1382.9	1211.95	1702.74	1776.71	1304.71	1400.8	1.46622	1.51331	1.52283	1.53017	1.57012	1.56192
78.2775	2023.27	1827.1	2586.61	2715.92	2043.69	2181.96	1382.51	1207.32	1697.08	1770.06	1299.57	1399.97	1.46347	1.51335	1.52415	1.53437	1.57258	1.55858
78.3134	2026.55	1831.76	2591.14	2723.91	2043.08	2183.01	1386.7	1205.43	1698.23	1767.93	1304.32	1405.19	1.46141	1.51959	1.52579	1.54074	1.56639	1.55353
78.3493	2022.49	1826.06	2581.92	2720.22	2039.49	2177.65	1387.78	1205.25	1695.1	1769.03	1300.83	1404.76	1.45735	1.51508	1.52316	1.53769	1.56784	1.5502
78.3852	2021.83	1830.82	2587.31	2721.2	2037.27	2184.84	1382.08	1211.7	1699.04	1773.76	1303.74	1406.23	1.46289	1.51095	1.52281	1.53414	1.56263	1.55368
78.4211	2019.98	1827.85	2581.43	2710	2034.52	2178.54	1379.23	1208.56	1695.53	1774.15	1300.12	1407.3	1.46457	1.51243	1.52249	1.52749	1.56487	1.54803
78.4569	2025.15	1825.79	2583.25	2709.45	2040.95	2178.23	1381.23	1203.99	1689.24	1768.04	1302.91	1400.6	1.46619	1.51645	1.52923	1.53246	1.56646	1.55522
78.4928	2020	1827.68	2577.31	2709.12	2039.39	2177.88	1377.49	1202.51	1686.41	1766.64	1298.97	1399.27	1.46644	1.51989	1.52828	1.53349	1.57	1.55643
78.5287	2012.36	1824.66	2580.72	2714.45	2033.9	2180.92	1374.6	1202.54	1689.45	1771.5	1299.67	1399.85	1.46396	1.51734	1.52755	1.53229	1.56494	1.55797
78.5646	2008.11	1821.83	2576.98	2706.1	2028.53	2173.57	1375.59	1199.97	1687.74	1761.84	1298.22	1398.67	1.45982	1.51824	1.52688	1.53596	1.56255	1.55402
78.6005	2010.26	1821.17	2577.18	2709.96	2031.77	2174.16	1374.49	1201.9	1689.85	1764.84	1297.45	1397.18	1.46255	1.51524	1.5251	1.53552	1.56597	1.5561
78.6364	2007.32	1814.28	2576.74	2708.1	2025.42	2168.91	1369.59	1193.79	1685.11	1765.48	1296.74	1391.3	1.46564	1.51976	1.52912	1.53392	1.56194	1.55891
78.6722	2002.21	1817.53	2571.98	2700.22	2028.87	2167.99	1371.25	1197.09	1686.27	1760.63	1291.19	1389.95	1.46013	1.51829	1.52525	1.53366	1.57132	1.55976
78.7081	1997.56	1809.06	2564.84	2699.21	2020.74	2165.31	1369.99	1188.93	1685.12	1759.34	1294.77	1387.43	1.45808	1.52158	1.52205	1.53422	1.5607	1.56066
78.744	2005.01	1810.63	2565.12	2699.83	2025.35	2169.75	1371.02	1197.42	1679.74	1759.82	1291.83	1388.47	1.46242	1.5121	1.52709	1.53415	1.56781	1.56269
78.7799	2005.4	1808.49	2565.8	2701.7	2024.88	2164.97	1368.49	1193.3	1680.02	1752.84	1286.24	1393.67	1.46541	1.51554	1.52724	1.54133	1.57427	1.55343
78.8158	2004.56	1809.92	2568.86	2696.79	2022.9	2165.41	1369.25	1195.33	1680.06	1755.98	1291.35	1387.27	1.46398	1.51415	1.52902	1.53577	1.5665	1.56092
78.8517	2004.1	1807.76	2570.91	2694.48	2015.06	2158.88	1368.02	1189.54	1679.67	1756.45	1291.12	1387.59	1.46497	1.51972	1.5306	1.53405	1.5607	1.55585
78.8876	1998.7	1807.57	2567.75	2698.61	2019.65	2167.6	1371.62	1196.29	1681.07	1757.25	1294.79	1394.84	1.45718	1.51098	1.52745	1.5357	1.55983	1.55401
78.9234	1995.12	1805.8	2565.86	2695.03	2018.33	2162.75	1369.18	1192.22	1679.86	1752.38	1288.2	1390.57	1.45717	1.51466	1.52742	1.53793	1.56679	1.55529
78.9593	1991.15	1803.77	2560.2	2693.72	2009.86	2161.9	1369.04	1189.29	1684.77	1757.49	1290.32	1389.33	1.45441	1.51668	1.51961	1.53271	1.55765	1.55607
78.9952	1989.66	1800.4	2553.55	2685.48	2008.27	2159.73	1367.68	1190.23	1678.26	1752.45	1287.23	1390.03	1.45478	1.51265	1.52155	1.53241	1.56015	1.55373
79.0311	1994.85	1805.82	2558	2688.14	2010.5	2160.26	1365.44	1192.68	1682.51	1758.58	1289.59	1386.09	1.46095	1.51408	1.52035	1.52858	1.55903	1.55852
79.067	1989.89	1801.65	2552.63	2682.11	2012.38	2162.97	1359.53	1189.01	1676.24	1748.93	1286.1	1383.03	1.46365	1.51526	1.52283	1.53357	1.56472	1.56393
79.1029	1985.13	1801.11	2547.43	2687.35	2008.76	2156.3	1361.9	1187.21	1674.92	1750.68	1282.67	1386.75	1.45762	1.5171	1.52092	1.53504	1.56607	1.55493
79.1388	1981.55	1798.37	2542.7	2680.46	1997.95	2154.27	1360.64	1183.29	1671.35	1745.16	1279.39	1386.32	1.45634	1.51981	1.52135	1.53594	1.56164	1.55396
79.1746	1992.2	1798.83	2556.34	2681.68	2006.71	2162.65	1360.36	1184.05	1676.68	1744.93	1280.43	1385.84	1.46446	1.51921	1.52465	1.53684	1.56722	1.56053
79.2105	1984.89	1795.42	2547.33	2678.39	2006.16	2154.74	1360.31	1182.11	1671.6	1743.09	1276.76	1383.56	1.45915	1.51882	1.52388	1.53658	1.57128	1.55738
79.2464	1987.29	1794.77	2551.19	2673.29	2005.31	2152.64	1359.26	1185.03	1669.05	1740.9	1278.86	1381.65	1.46203	1.51454	1.52853	1.53558	1.56805	1.55803
79.2823	1982.68	1796.38	2545.19	2668.25	2003.58	2155	1357.39	1182.65	1664.64	1733.69	1277.33	1378.44	1.46066	1.51894	1.52897	1.53906	1.56856	1.56336
79.3182	1981.4	1792.56	2548.22	2665.79	1999.37	2153.69	1357.41	1184.76	1666.28	1740.35	1281.07	1383.86	1.45969	1.51301	1.52929	1.53176	1.5607	1.5563
79.3541	1979.43	1791.16	2537.98	2663.24	1996.54	2154.98	1350.99	1180.8	1656.38	1732.9	1274.37	1380.45	1.46517	1.51691	1.53225	1.53687	1.5667	1.56107
79.39	1983.09	1793.93	2544.61	2668.07	1998.74	2148.01	1355.02	1179.97	1662.24	1741.4	1283.97	1373.34	1.46352	1.52032	1.53083	1.53214	1.55669	1.56408
79.4258	1980.94	1785.28	2538.68	2665.84	1996.22	2148.92	1354.78	1176.4	1664.81	1739.54	1275.79	1380.04	1.46219	1.51758	1.5249	1.5325	1.5647	1.55714
79.4617	1973.27	1783.57	2529.51	2665.71	1994.69	2141.15	1355.64	1177.42	1670.35	1735.89	1272.69	1382.87	1.4556	1.5148	1.51436	1.53564	1.5673	1.54835
79.4976	1970.98	1780.14	2528.95	2662.27	1991.49	2142.51	1348.4	1175.7	1662.01	1732.9	1266.46	1380.79	1.46171	1.51412	1.52162	1.53631	1.57249	1.55166
79.5335	1972.09	1787.36	2537.27	2654.77	1995.84	2145.92	1345.21	1173.79	1656.03	1734.41	1268.8	1377.67	1.46601	1.52273	1.53214	1.53065	1.57302	1.55764
79.5694	1969.83	1783.97	2528.58	2654.31	1990.68	2144.55	1345.38	1174.73	1654.26	1734.71	1265.86	1376.8	1.46414	1.51863	1.52853	1.53012	1.57259	1.55764
79.6053	1958.96	1781.7	2522.13	2661.08	1984.94	2141.17	1346.96	1173.24	1650.53	1734.4	1271.05	1375.81	1.45436	1.51862	1.52808	1.53429	1.56166	1.5563
79.6411	1959.09	1777.05	2519.07	2646.32	1983.22	2141.97	1342.19	1170.41	1651.8	1730.44	1266.95	1377.72	1.45962	1.51832	1.52505	1.52928	1.56535	1.55471
79.677	1969.66	1783.32	2531.19	2658.19	1995.34	2141.65	1343.41	1177.98	1658.37	1727.03	1269.51	1381.82	1.46616	1.51388	1.52631	1.53917	1.57174	1.54987
79.7129	1963.88	1775.34	2523.39	2650.31	1985.76	2131.81	1343.08	1172.3	1650.11	1724.45	1264.13	1377.49	1.46222	1.5144	1.52922	1.53691	1.57086	1.5476
79.7488	1959.66	1773.77	2520.62	2651.82	1979.32	2133.55	1342.58	1166.43	1652.09	1715.99	1264.84	1369.96	1.45962	1.52068	1.52572	1.54536	1.56488	1.55738
79.7847	1958.06	1769.74	2512.39	2646.11	1975.35	2130.56	1343.88	1169.47	1649.69	1720	1267.58	1371.41	1.45702	1.51328	1.52295	1.53844	1.55836	1.55356
79.8206	1960.97	1768.29	2514.99	2641.22	1974.68	2131.01	1344.88	1166.74	1651.33	1722.72	1266.19	1369.54	1.4581	1.51558	1.52301	1.53317	1.55955	1.556
79.8565	1954.96	1769.62	2512.96	2638.95	1972.28	2131.48	1343.84	1168.06	1650.1	1720.91	1260.76	1370.53	1.45476	1.51501	1.52291	1.53346	1.56436	1.55523
79.8923	1949.68	1766.37	2514.35	2637.15	1973.4	2129.75	1341.18	1171.21	1653.99	1722.13	1259.43	1373.07	1.4537	1.50817	1.52017	1.53134	1.5669	1.55109
79.9282	1951.44	1764.68	2508.52	2638.87	1972.32	2130.45	1337.85	1167.84	1652.03	1722.97	1260.32	1372.53	1.45864	1.51107	1.51845	1.53158	1.56494	1.55221
79.9641	1953.95	1769.99	2507.14	2642.68	1971.51	2127.16	1337.52	1168.84	1650.35	1722.46	1262.31	1372.01	1.46088	1.5143	1.51916	1.53425	1.56183	1.55039
80	1946.29	1764.1	2507.54	2634.97	1969.5	2123.78	1334.49	1165.97	1646.49	1717.79	1259.75	1368.52	1.45846	1.513	1.52296	1.53393	1.5634	1.55188
80.0359	1939.93	1758.02	2504.04	2628.45	1965.86	2123.37	1331.18	1161.24	1642.83	1713.19	1257.37	1366.59	1.4573	1.51392	1.52423	1.53424	1.56347	1.55378
80.0718	1944.2	1761.1	2505.31	2633.42	1967.38	2120.12	1332.39	1162.42	1641.02	1714.58	1258.15	1364.55	1.45918	1.51503	1.52668	1.5359	1.56371	1.55372
80.1077	1939.44	1753.77	2503.34	2631.41	1968.76	2120.97	1330.35	1159.85	1635.75	1718.31	1254.16	1360.54	1.45784	1.51207	1.53039	1.53139	1.56979	1.55892
80.1435	1942.06	1758.14	2499.43	2631.33	1970.38	2124.7	1327.82	1161.95	1640.27	1717.58	1250.12	1364.8	1.46259	1.51309	1.52379	1.532	1.57615	1.55678
80.1794	1936.22	1753.18	2493.36	2626.07	1963.92	2118.95	1325.99	1162.36	1637.51	1711.39	1250.12	1367.61	1.46021	1.50829	1.52266	1.53447	1.57099	1.54938
80.2153	1936.5	1759.25	2495.82	2621.97	1964.73	2121.97	1324.64	1160.16	1633.3	1710.53	1251.67	1368.21	1.46191	1.51639	1.52809	1.53284	1.56969	1.55091
80.2512	1933.91	1752.11	2491.27	2612.75	1959.21	2119.6	1325.25	1160.6	1635.75	1709.51	1251.58	1363.92	1.45928	1.50965	1.52302	1.52836	1.56538	1.55406
80.2871	1935.7	1757.05	2496.31	2623.05	1960.56	2124.44	1330.33	1157.82	1636.99	1713.97	1254.59	1359.73	1.45505	1.51755	1.52494	1.5304	1.56271	1.5624
80.323	1931.7	1749.6	2494.84	2619.21	1955.51	2117.02	1327.33	1154.65	1631.89	1711.21	1245.26	1361.05	1.45532	1.51526	1.5288	1.53062	1.57036	1.55543
80.3589	1935.16	1751.96	2493.21	2617.53	1955.86	2112.6	1321.35	1151.46	1633.75	1708.01	1250.54	1361.08	1.46453	1.52151	1.52607	1.53251	1.56401	1.55214
80.3947	1925.11	1749.77	2489.44	2613.21	1947.61	2106.83	1315.25	1149.61	1625.88	1702.72	1248.63	1357.62	1.46368	1.52206	1.53114	1.53473	1.5598	1.55185
80.4306	1931.87	1744.55	2493.41	2614.17	1949.84	2108.37	1321.61	1153.54	1635.43	1704.61	1247.67	1361.02	1.46176	1.51234	1.52462	1.53359	1.56278	1.54911
80.4665	1923.85	1738.69	2482.19	2607.47	1946.67	2110.16	1318.88	1151	1630.12	1703.67	1243.08	1354.85	1.45871	1.51059	1.5227	1.5305	1.56601	1.55748
80.5024	1922.58	1744.5	2486.95	2609.39	1948.6	2109.82	1317.8	1149.73	1628.67	1700.36	1244.45	1351.95	1.45893	1.51731	1.52698	1.53461	1.56583	1.56057
80.5383	1919.47	1740.1	2484.13	2603.8	1950.25	2105.09	1319.13	1147.18	1624.45	1696.03	1243.63	1349.76	1.45511	1.51685	1.52921	1.53523	1.56819	1.5596
80.5742	1924.32	1741.44	2486.93	2609.36	1946.63	2111.08	1320.48	1147.56	1631.69	1699.67	1247.51	1361.89	1.45728	1.51751	1.52414	1.53521	1.56042	1.55011
80.61	1921.48	1740.29	2471.34	2601.29	1941.08	2107.44	1318.14	1144.17	1624.87	1696.34	1242.74	1350.99	1.45772	1.52101	1.52095	1.53347	1.56194	1.55992
80.6459	1925.05	1742.54	2476.72	2593.84	1946.6	2108.2	1315.59	1145.41	1620.9	1700.72	1240.65	1360.89	1.46326	1.52132	1.52799	1.52514	1.56901	1.54914
80.6818	1918.39	1738.03	2472.1	2594.21	1940.64	2103.02	1316.6	1140.1	1615.93	1692.38	1233.04	1353.14	1.45708	1.52446	1.52983	1.53288	1.57386	1.55417
80.7177	1917.25	1733.84	2469.83	2595.98	1944.48	2098.88	1314.44	1147.9	1621.22	1694.5	1236.71	1356.28	1.45861	1.51045	1.52344	1.53201	1.57229	1.54753
80.7536	1912.98	1736.11	2465.79	2591.34	1937.35	2100.52	1311.88	1143.89	1618.95	1693.06	1234.88	1354.99	1.45819	1.51771	1.52308	1.53056	1.56886	1.55021
80.7895	1916.96	1735.2	2470.56	2599.73	1937.65	2099.9	1313.29	1147.8	1619.77	1688.78	1237.17	1353.98	1.45966	1.51177	1.52525	1.53941	1.5662	1.55091
80.8254	1911.1	1728.68	2464.83	2591.48	1926.47	2099.05	1309.44	1145.2	1614.96	1684.04	1235.73	1347.65	1.45948	1.5095	1.52625	1.53885	1.55896	1.55757
80.8612	1911.43	1726.24	2464.05	2588.07	1934.53	2094.41	1309.63	1142.36	1619.71	1691.13	1234.77	1346.78	1.45951	1.51112	1.52129	1.53037	1.56672	1.55512
80.8971	1906.8	1723.86	2459	2579.82	1927.05	2095.41	1307.6	1137.6	1617.97	1689.76	1229.05	1347.28	1.45824	1.51534	1.51981	1.52674	1.56792	1.55529
80.933	1905.55	1725.69	2454.83	2590.79	1933.8	2092.77	1306.55	1139.03	1609	1690.44	1236.42	1348.29	1.45847	1.51506	1.52568	1.53261	1.56402	1.55216
80.9689	1901.28	1720.68	2448.71	2584.38	1927.43	2084.47	1303.08	1140.57	1606.06	1685.28	1237.15	1343.7	1.45906	1.50862	1.52466	1.5335	1.55796	1.5513
81.0048	1909.61	1724.25	2456.69	2584.28	1930.3	2090.59	1302.7	1137.2	1610.19	1688.54	1225.1	1345.95	1.46589	1.51623	1.52572	1.53048	1.57563	1.55324
81.0407	1901.44	1717.57	2451.83	2571.8	1923.16	2082.11	1304.79	1133.15	1606.59	1684.83	1224.52	1345.75	1.45728	1.51575	1.52611	1.52644	1.57054	1.54717
81.0766	1905.12	1725.65	2459.28	2580.93	1923.17	2088.02	1303.1	1136.28	1613.37	1685.89	1232.63	1342.4	1.462	1.51868	1.52431	1.53091	1.56021	1.55544
81.1124	1896.4	1719.13	2448.2	2571.77	1918.51	2080.03	1299.95	1133.3	1608.96	1683.28	1228.99	1340.35	1.45882	1.51692	1.52161	1.52784	1.56104	1.55185
81.1483	1893.42	1717.42	2457.47	2576.79	1929.3	2079.83	1303.21	1135.01	1604.85	1681.7	1231.67	1344.11	1.45288	1.51314	1.53128	1.53225	1.56641	1.54736
81.1842	1894.15	1716.38	2453.22	2572.17	1918.37	2079.22	1299.6	1131.4	1599.3	1677.27	1222.4	1341.11	1.45748	1.51705	1.53393	1.53355	1.56935	1.55037
81.2201	1891.27	1719.62	2450.24	2570.43	1916.75	2081.54	1297.45	1132.79	1605.77	1683.58	1224.5	1337.25	1.45768	1.51804	1.5259	1.52676	1.56533	1.55659
81.256	1893.21	1716.74	2444.64	2562.06	1916.27	2078.94	1297.06	1129.52	1599.21	1677.82	1221.7	1337.53	1.45962	1.51988	1.52866	1.52702	1.56853	1.55431
81.2919	1886.97	1713.29	2441.31	2568.6	1912.57	2073.95	1299.89	1134.58	1602.72	1679.86	1227.12	1337.45	1.45164	1.51007	1.52323	1.52905	1.55859	1.55067
81.3278	1888.27	1713.3	2440.27	2564.43	1909.75	2073.75	1296.62	1134.61	1599.3	1676.53	1221.48	1333.52	1.4563	1.51003	1.52584	1.5296	1.56347	1.55509
81.3636	1887.3	1713.15	2445.78	2565.76	1912.3	2073.59	1297.79	1131.38	1608.97	1679.74	1224.58	1340.09	1.45424	1.51421	1.52009	1.52747	1.5616	1.54735
81.3995	1883.04	1709.49	2442.34	2558.63	1907.45	2070.47	1291.3	1129.09	1600.26	1668.88	1216.34	1331.32	1.45825	1.51404	1.52621	1.53314	1.56819	1.5552
81.4354	1887.13	1712.9	2436.97	2565	1912.17	2077.27	1290.71	1123.72	1600.22	1666.55	1218.54	1334.77	1.46208	1.5243	1.5229	1.5391	1.56923	1.55627
81.4713	1884.51	1707.13	2434.8	2556.81	1908.56	2074.38	1292.49	1122.25	1598.25	1665.6	1216.93	1331.84	1.45804	1.52116	1.52342	1.53506	1.56834	1.55753
81.5072	1886.57	1704.02	2431.06	2556.17	1909.79	2067.75	1294.9	1130.11	1602.49	1670.82	1221.31	1332.19	1.45693	1.50784	1.51705	1.52989	1.56372	1.55215
81.5431	1882.34	1704.21	2427.31	2551.73	1906.5	2067.59	1289.83	1125.73	1596.83	1666.82	1215.61	1331.99	1.45937	1.51386	1.52009	1.5309	1.56835	1.55225
81.5789	1887.3	1708.84	2434.22	2550.08	1905.68	2072.62	1290.27	1127.61	1594.49	1668.62	1213.77	1333.37	1.46271	1.51546	1.52665	1.52825	1.57005	1.55442
81.6148	1880.18	1703.87	2428.31	2545.39	1900.07	2064.86	1287.77	1124.15	1589.17	1660.36	1210.62	1329.69	1.46003	1.5157	1.52804	1.53303	1.56951	1.55289
81.6507	1884.93	1698.59	2435.96	2549.22	1898.08	2063.81	1290.19	1125.19	1596.86	1664.48	1216.91	1327.16	1.46097	1.5096	1.52547	1.53155	1.55976	1.55505
81.6866	1872.64	1700.23	2422.37	2543	1896.57	2058.48	1285.2	1124.29	1589.78	1657.27	1211.11	1329.66	1.45709	1.51227	1.52372	1.53445	1.56598	1.54813
81.7225	1877.46	1702.09	2430.99	2544.51	1897.45	2061.46	1287.03	1123.85	1590.74	1664	1214.23	1335.51	1.45875	1.51452	1.52821	1.52915	1.56268	1.54357
81.7584	1871.19	1693.25	2423.51	2542.84	1892.68	2056.41	1280.34	1118.88	1589.59	1658.79	1206.67	1327.11	1.46147	1.51335	1.52461	1.53295	1.56852	1.54954
81.7943	1879.35	1694.92	2418.42	2544.02	1892.1	2057.55	1286.7	1118.81	1584.35	1661.55	1208.37	1323.42	1.4606	1.51493	1.52644	1.53111	1.56582	1.55472
81.8301	1870.71	1688.45	2415.66	2542.87	1891.09	2055.26	1281.75	1115.12	1581.86	1656.41	1211.02	1325.14	1.45949	1.51415	1.5271	1.53517	1.56156	1.55097
81.866	1869.77	1692.26	2415.91	2544.94	1893.17	2056.8	1281.75	1119.14	1585.9	1659.34	1212.24	1328.88	1.45876	1.5121	1.52337	1.53371	1.56171	1.54777
81.9019	1863.9	1686.42	2408.04	2535.94	1886.33	2053.53	1278.55	1117.39	1584.4	1655.84	1207.42	1329	1.45783	1.50924	1.51984	1.53151	1.56229	1.54516
81.9378	1859.98	1680.22	2403.03	2530.88	1882.29	2047.64	1275.95	1111.29	1578.18	1650.75	1203.49	1325.26	1.45772	1.51196	1.52266	1.53317	1.56403	1.54509
81.9737	1860.43	1681.72	2407.15	2532.48	1881.63	2047.63	1274.99	1110.66	1575.16	1647.28	1202.28	1321.65	1.45917	1.51416	1.52819	1.53737	1.56505	1.5493
82.0096	1855.95	1681.44	2405.41	2528.95	1881.07	2045.85	1278.28	1114.63	1578.45	1647.22	1207.39	1324.44	1.45191	1.50851	1.52391	1.53528	1.55796	1.54469
82.0455	1856.69	1683.3	2402.31	2527.53	1883.61	2046.36	1277.69	1111.48	1577.8	1648.8	1202.68	1320.17	1.45316	1.51447	1.52257	1.53295	1.56618	1.55008
82.0813	1859.09	1684.09	2400.89	2522.82	1881.34	2047.36	1276.05	1108.59	1574.69	1649.35	1194.93	1314.99	1.45691	1.51913	1.52467	1.52958	1.57443	1.55694
82.1172	1857.8	1682.1	2401.11	2521.29	1881.74	2049.39	1272.88	1107.63	1571.25	1648.61	1197.18	1317.38	1.45953	1.51866	1.52815	1.52934	1.57181	1.55565
82.1531	1854.24	1680.44	2402.97	2523.65	1882.14	2047.37	1269.68	1106.92	1571.3	1646.4	1198.42	1318.85	1.4604	1.51813	1.52929	1.53282	1.57052	1.55239
82.189	1849.69	1676.03	2402.95	2522.05	1875.34	2040.28	1269.95	1107.09	1573.22	1644.21	1195.25	1311.24	1.45651	1.5139	1.5274	1.5339	1.56899	1.55599
82.2249	1849.44	1669.09	2396.68	2518.22	1870.88	2041.36	1267.28	1103.06	1570.64	1645.17	1195.79	1308.33	1.45938	1.51314	1.52592	1.53068	1.56456	1.56028
82.2608	1848.49	1670.33	2397.46	2513.97	1872.02	2040.71	1267.03	1101.08	1568.39	1644.74	1194.62	1311.81	1.45892	1.517	1.52861	1.52849	1.56703	1.55564
82.2967	1845.29	1662.14	2391.83	2510.22	1871.58	2036.92	1262.56	1101.74	1564.89	1639.2	1190.73	1308.67	1.46154	1.50865	1.52844	1.53136	1.5718	1.55648
82.3325	1846.41	1669.94	2394.86	2516.52	1870.61	2034.09	1268.37	1104.11	1575.06	1640.67	1191.63	1312.65	1.45574	1.51248	1.52048	1.53383	1.56979	1.54961
82.3684	1844.9	1667.86	2393.34	2514.6	1865.94	2031.14	1269.3	1097.8	1572.92	1639.44	1193.43	1313.9	1.45348	1.51927	1.52159	1.53382	1.56351	1.54589
82.4043	1841.17	1667.05	2390.22	2516.77	1867.23	2038.58	1265.66	1098.26	1561.53	1635.36	1187.94	1305.53	1.45471	1.5179	1.53069	1.53897	1.57183	1.5615
82.4402	1836.51	1667.91	2383.97	2512.18	1864.3	2034.78	1263.53	1096.61	1559.89	1640.75	1190.18	1309.83	1.45348	1.52097	1.5283	1.53111	1.5664	1.55348
82.4761	1841.36	1665.29	2379.13	2504.37	1859.4	2028.86	1262.82	1102.49	1564.95	1635.98	1190.2	1313.61	1.45814	1.51047	1.52026	1.5308	1.56227	1.54449
82.512	1838.47	1656.95	2379.96	2495.56	1854.88	2023.09	1259.66	1104.25	1567.36	1634.42	1188.93	1314.17	1.45949	1.50053	1.51845	1.52688	1.56012	1.53945
82.5478	1834.5	1662.92	2387.44	2504.33	1861.05	2028.04	1261.84	1101.02	1566.87	1638.84	1188.99	1305.38	1.45383	1.51035	1.5237	1.52811	1.56524	1.5536
82.5837	1826.45	1659.56	2384.89	2501.06	1852.86	2024.75	1261.47	1094.11	1564.8	1633.19	1181.69	1302.57	1.44788	1.51681	1.52409	1.53139	1.56798	1.55443
82.6196	1833.33	1668.25	2385.98	2502.65	1861.89	2032.86	1257.44	1098.25	1564.34	1628.94	1182.93	1305.72	1.45798	1.51901	1.52523	1.53637	1.57396	1.55688
82.6555	1832.49	1664.83	2382.97	2491.45	1856.65	2023.54	1255.24	1093.45	1567.53	1626.93	1176.82	1303.88	1.45987	1.52254	1.52021	1.53138	1.57768	1.55193
82.6914	1834.92	1660.91	2382.4	2490.3	1849.37	2023.94	1262.33	1097.24	1559.64	1629.86	1185.3	1306.31	1.45359	1.51371	1.52754	1.52792	1.56025	1.54936
82.7273	1829.19	1659.57	2378.3	2486.56	1846.13	2022.18	1259.66	1096.9	1554.46	1627.12	1184.42	1296.77	1.45213	1.51296	1.52999	1.52819	1.55867	1.55941
82.7632	1834.08	1658.96	2376.37	2489.09	1851.26	2021.43	1252.07	1090.68	1555.59	1622.79	1175.5	1298.61	1.46484	1.52103	1.52764	1.53383	1.57488	1.55661
82.799	1827.51	1656	2369.26	2485.63	1842.3	2015.99	1250.32	1088.88	1550.78	1616.93	1177.66	1304.5	1.46164	1.52084	1.52779	1.53726	1.56438	1.54541
82.8349	1822.02	1652.24	2369.86	2480.26	1844.91	2021.89	1252.47	1088.01	1556.19	1618.61	1180.23	1297.54	1.45474	1.51858	1.52286	1.53234	1.56317	1.55825
82.8708	1822.43	1643	2364.98	2477.06	1848.06	2025.55	1248.95	1088.37	1549.83	1615.09	1177.44	1296.63	1.45917	1.50959	1.52596	1.5337	1.56957	1.56216
82.9067	1818.28	1652.03	2367.96	2480.15	1839.35	2019.95	1253.73	1091.33	1552.45	1620.77	1175.79	1304.64	1.4503	1.51377	1.52531	1.53023	1.56435	1.54828
82.9426	1817.27	1647.32	2361.31	2479.88	1832.77	2009.51	1250.94	1088.7	1552.46	1618.95	1172.45	1302.38	1.45272	1.51311	1.52101	1.53178	1.56319	1.54295
82.9785	1828.16	1650.95	2364.59	2477.74	1840.17	2015.41	1248.63	1087.97	1553.09	1622.66	1175.88	1299.93	1.46414	1.51745	1.52251	1.52695	1.56494	1.55039
83.0144	1817.28	1644.06	2359.53	2470.82	1836.17	2008.87	1245.82	1088.33	1545.4	1614.94	1172.94	1300.35	1.4587	1.51062	1.52681	1.52998	1.56545	1.54488
83.0502	1819.88	1648.86	2363.37	2470.37	1840.11	2013.03	1248.14	1086.45	1547.57	1610.29	1172.78	1297.61	1.45808	1.51767	1.52715	1.53411	1.56901	1.55134
83.0861	1816.56	1641.69	2360.2	2470.74	1833.8	2009.69	1246.7	1085.43	1544.63	1609.91	1170	1292.83	1.45709	1.51248	1.52801	1.5347	1.56734	1.55449
83.122	1811.03	1643.24	2355.41	2478.68	1833.83	2012.74	1238.45	1080.45	1547.95	1615.73	1162.79	1294.4	1.46233	1.52089	1.52164	1.5341	1.5771	1.55496
83.1579	1814.54	1637.22	2351.08	2469.87	1831.43	2006.9	1242.17	1087.98	1542.41	1614.32	1169.89	1296.05	1.46078	1.50483	1.52429	1.52998	1.56547	1.54847
83.1938	1811.29	1638.24	2354.74	2460.8	1836.51	2002.07	1243.33	1081.91	1543.06	1607.15	1167.18	1291.09	1.45681	1.51421	1.52602	1.53115	1.57346	1.55068
83.2297	1804.88	1632.56	2347.13	2466.09	1831.4	1998.81	1242.56	1078.21	1538.67	1604.66	1165.36	1288.82	1.45255	1.51414	1.52543	1.53683	1.57153	1.55088
83.2656	1803.72	1633.3	2348.59	2463.07	1827.67	2003.1	1241.06	1075.99	1538.96	1609.57	1168.51	1290.01	1.45337	1.51795	1.52608	1.53027	1.56411	1.55278
83.3014	1804.97	1631.37	2348.85	2458.75	1823.06	2006.62	1243.4	1078.51	1538.44	1609.47	1162.66	1284.39	1.45164	1.51262	1.52678	1.52767	1.568	1.56232
83.3373	1804.53	1632.42	2345.23	2453.9	1823.38	1999.23	1239.74	1077.98	1537.35	1605.15	1167.11	1293.24	1.45557	1.51433	1.52551	1.52877	1.5623	1.5459
83.3732	1802.78	1632.8	2345.08	2449.04	1822.43	1997.43	1236.83	1075.43	1528.58	1600.58	1165.84	1285.6	1.45758	1.51827	1.53416	1.53009	1.56319	1.55369
83.4091	1804.2	1629.82	2342.63	2454.69	1818.28	2003.37	1236.21	1075.1	1536.63	1601.29	1165.48	1288.54	1.45947	1.51598	1.52453	1.53295	1.56012	1.55476
83.445	1796.75	1623.02	2334.13	2446.73	1817.86	2000.41	1234.92	1075.16	1535.78	1597.11	1162.05	1284.27	1.45495	1.50957	1.51984	1.53197	1.56435	1.55762
83.4809	1804.6	1629.83	2344.8	2455.51	1823.89	2003.81	1235.19	1078.27	1536.36	1595.15	1160.76	1290.83	1.46099	1.51151	1.52621	1.53936	1.5713	1.55234
83.5167	1801.12	1628.13	2337.53	2450.2	1820.82	1998.12	1234.62	1076.25	1532.31	1598.57	1159.22	1286.67	1.45885	1.51278	1.5255	1.53274	1.57072	1.55294
83.5526	1796.44	1625.17	2338.85	2457.27	1819.94	1992.66	1233.09	1070.35	1529.58	1602.91	1163.26	1281.87	1.45686	1.51835	1.52908	1.533	1.56452	1.55449
83.5885	1795.82	1622.03	2334.65	2453.7	1815.03	1989.44	1235.11	1074.26	1531.14	1605.57	1157.65	1281.78	1.45397	1.5099	1.52478	1.52824	1.56785	1.55209
83.6244	1787.07	1623.66	2331.4	2444.69	1820.38	1991.03	1231.38	1067.29	1527.18	1595.09	1158.23	1279.85	1.45127	1.52129	1.52661	1.53263	1.5717	1.55568
83.6603	1782.39	1619.43	2331.91	2440.5	1810.16	1988.56	1231.72	1069.03	1527.23	1593.34	1159.45	1279.74	1.44707	1.51486	1.52689	1.53169	1.56122	1.55387
83.6962	1796.68	1619.39	2339.06	2444.66	1815.98	1989.71	1226.2	1068.59	1533.56	1599.52	1156.98	1281.02	1.46524	1.51544	1.52524	1.52837	1.56959	1.55323
83.7321	1786.75	1611.63	2324.29	2439.09	1807.85	1981.22	1224.85	1067.65	1530.22	1597.16	1152.71	1279.76	1.45875	1.50951	1.51893	1.52714	1.56835	1.54812
83.7679	1787.6	1616.02	2322.72	2438.67	1808.49	1979.17	1224	1062.57	1524.42	1595.65	1152.9	1275.68	1.46046	1.52087	1.52367	1.52832	1.56865	1.55147
83.8038	1784.75	1614.78	2319.5	2432.59	1804.35	1980.67	1223.81	1061.83	1523.07	1587.08	1150.99	1275.47	1.45835	1.52075	1.52291	1.53274	1.56765	1.55289
83.8397	1783.06	1610.63	2330.26	2434.57	1800.49	1975.2	1225	1070.04	1535.14	1589.41	1157.81	1284.56	1.45555	1.50521	1.51794	1.53175	1.55508	1.53764
83.8756	1780.37	1615.5	2317.93	2427.01	1802.25	1976.47	1224.5	1067.6	1525.58	1585.62	1152.11	1282.17	1.45395	1.5132	1.51937	1.53064	1.5643	1.54151
83.9115	1786.65	1611.35	2323.83	2428.61	1804.12	1984.46	1225.53	1064.88	1521.85	1588.98	1151.78	1282.18	1.45786	1.51318	1.52698	1.52841	1.56638	1.54772
83.9474	1785.19	1611.62	2317.68	2420.41	1797.55	1977.8	1223.95	1062.37	1519.52	1583.33	1144.09	1275.11	1.45855	1.51701	1.52527	1.52869	1.57116	1.55108
83.9833	1776.23	1609.58	2315.84	2423.84	1797.17	1973.45	1224.5	1062.07	1528.26	1590.26	1150.29	1279.54	1.45058	1.51551	1.51535	1.52418	1.56236	1.54231
84.0191	1775.89	1609.73	2312.87	2425.31	1796.21	1972.38	1223.06	1062.73	1522.56	1585.81	1148.22	1276.22	1.45201	1.51472	1.51907	1.52938	1.56435	1.54549
84.055	1775.73	1609.6	2312.34	2423.78	1792.89	1973.23	1222.58	1065.86	1518.89	1580.38	1143.62	1273.11	1.45244	1.51015	1.52238	1.53367	1.56774	1.54993
84.0909	1769.34	1602.27	2314.02	2421	1790.16	1971.03	1219.33	1063.9	1517.09	1580.24	1141.22	1271.42	1.45107	1.50604	1.5253	1.53204	1.56864	1.55025
84.1268	1765.73	1602.95	2309.58	2416.05	1788.6	1969.84	1217.33	1059.76	1513.59	1581.37	1139.61	1273.06	1.45049	1.51256	1.52589	1.52782	1.56948	1.54732
84.1627	1764.86	1601.58	2307.07	2414.83	1785.45	1965.6	1214.16	1058.57	1514.42	1582.16	1139.82	1269.85	1.45356	1.51296	1.5234	1.52629	1.56644	1.5479
84.1986	1764.49	1600.02	2310.26	2416.09	1784.36	1960.65	1213.36	1057.4	1514.43	1578.3	1141.82	1266.71	1.45422	1.51317	1.5255	1.53082	1.56273	1.54783
84.2344	1763.63	1600.7	2310.46	2413.03	1784.25	1962.21	1216.02	1055.32	1515.99	1573.07	1141.41	1270.42	1.45033	1.5168	1.52406	1.53396	1.5632	1.54454
84.2703	1762.06	1598.85	2302.68	2406.25	1782.51	1961.16	1214.39	1052.97	1515.29	1573.48	1140.29	1269.11	1.45099	1.51842	1.51963	1.52925	1.56321	1.54531
84.3062	1759.24	1597.93	2302.55	2403.7	1784.16	1959.05	1210.67	1055.09	1511.91	1572.36	1140.76	1264.84	1.45311	1.5145	1.52294	1.52872	1.56401	1.54886
84.3421	1753.25	1595.24	2294.52	2403.24	1781.3	1957.56	1203.18	1053.49	1506.08	1565.7	1137.83	1262.81	1.45718	1.51424	1.5235	1.53493	1.56552	1.55016
84.378	1762.65	1593.52	2301.54	2406.26	1778.88	1959.73	1213.74	1057.38	1511.56	1572.48	1138.68	1270.28	1.45224	1.50706	1.52263	1.53023	1.56223	1.54276
84.4139	1756.8	1591.32	2292.62	2402.41	1779.72	1951.62	1210.2	1056.74	1510.22	1572.3	1131.88	1263.97	1.45166	1.50588	1.51807	1.52796	1.57235	1.54403
84.4498	1757.88	1592.12	2293.6	2402.65	1780.07	1955.09	1203.27	1052.95	1504.8	1570.02	1134.61	1263.8	1.46093	1.51206	1.52419	1.53033	1.56888	1.54699
84.4856	1754.4	1591.02	2287.02	2400.4	1774.14	1952.04	1204.91	1052.34	1500.78	1565.14	1129.27	1258.55	1.45604	1.51189	1.52388	1.53367	1.57105	1.55102
84.5215	1753.16	1589.56	2292.4	2397.97	1776.67	1955.98	1206.43	1048.45	1509.16	1571.55	1132.49	1264.4	1.45318	1.51611	1.51899	1.52586	1.56882	1.54696
84.5574	1754.16	1592.91	2280.55	2395.87	1771.63	1944.86	1204.12	1048.31	1504.7	1567.52	1129.74	1258.47	1.4568	1.5195	1.51562	1.52845	1.56817	1.54542
84.5933	1748.44	1587.36	2291.76	2398.05	1769.43	1953.31	1203.77	1046.94	1502.7	1565.99	1127.54	1263.67	1.45247	1.51618	1.5251	1.53133	1.56929	1.54575
84.6292	1742.5	1579.83	2279.31	2391.41	1764.51	1943.27	1202.57	1042.24	1497.49	1563.94	1127.02	1259.8	1.44898	1.5158	1.52209	1.52909	1.56564	1.54252
84.6651	1743.99	1577.65	2283.43	2388.33	1765.84	1939.05	1204.04	1048.18	1509.36	1560.63	1135.51	1256.12	1.44845	1.50513	1.51285	1.53037	1.55511	1.54368
84.701	1739.02	1577.26	2281.36	2386.84	1764.21	1934.8	1194.95	1043.98	1506.04	1558.46	1126.83	1251.02	1.4553	1.51082	1.5148	1.53154	1.56564	1.54657
84.7368	1747.49	1581.31	2281.89	2390.99	1767.88	1946.77	1203.58	1046.54	1503.73	1562.65	1126.13	1257.53	1.45192	1.51099	1.51749	1.53009	1.56986	1.54809
84.7727	1744.24	1581.22	2280.56	2387.24	1764.57	1937.68	1202.1	1046	1499.03	1558.88	1127.14	1253.75	1.451	1.51169	1.52135	1.53139	1.56553	1.54551
84.8086	1735.23	1576.81	2283.36	2384.68	1765.31	1936.6	1197.49	1045.22	1497.84	1555.8	1119.22	1253.46	1.44905	1.5086	1.52444	1.53276	1.57727	1.545
84.8445	1736.9	1573.19	2281.9	2380.3	1761.98	1928.83	1193.33	1044.42	1493.34	1554.65	1120.09	1249.95	1.45551	1.50627	1.52805	1.53108	1.57307	1.54312
84.8804	1740.77	1574.29	2280.31	2382.72	1760.31	1934.64	1190.99	1041.81	1495.47	1552.5	1124.07	1252.82	1.46162	1.5111	1.52481	1.53477	1.56602	1.54422
84.9163	1737.84	1573.48	2272.86	2375.59	1755.63	1933.93	1193.03	1044.04	1491.24	1550.43	1118.42	1244.07	1.45667	1.50711	1.52415	1.53221	1.56975	1.55453
84.9522	1735.08	1572.1	2271.46	2383.68	1758.41	1937.72	1197.09	1045.21	1493.27	1554.87	1122.21	1252.14	1.44942	1.5041	1.52114	1.53304	1.56692	1.54753
84.988	1733.19	1568.45	2267.32	2378.34	1754.8	1931.89	1194.76	1039.29	1490.25	1552.76	1117.31	1249.36	1.45066	1.50916	1.52143	1.53169	1.57055	1.54631
85.0239	1735.68	1574.18	2278.25	2374.77	1755.54	1935.21	1196.92	1040.17	1492.61	1553.56	1118.02	1253.26	1.45012	1.51339	1.52635	1.5286	1.57023	1.54414
85.0598	1729.87	1565.76	2270.29	2374.41	1753.23	1933.92	1186.11	1036.63	1487.17	1547	1111.49	1243.81	1.45844	1.51043	1.52659	1.53485	1.57738	1.55484
85.0957	1732.31	1565.91	2273.79	2369.13	1750.69	1934.78	1194.2	1042.01	1491.56	1555.38	1122.77	1250.05	1.4506	1.50278	1.52444	1.52318	1.55926	1.54776
85.1316	1729.79	1570.86	2264.49	2368.57	1746.83	1928.01	1191.27	1038.82	1486.58	1546.48	1114.45	1246.14	1.45206	1.51216	1.52328	1.53159	1.56744	1.54718
85.1675	1727.9	1559.24	2265.32	2368.19	1745.71	1926.15	1192.15	1035.93	1487.12	1552.16	1112.87	1248.67	1.4494	1.50517	1.52329	1.52574	1.56865	1.54256
85.2033	1725.58	1559.56	2258.88	2364.36	1741.6	1920.02	1186.81	1032	1481.92	1543.49	1109.64	1245.56	1.45396	1.51119	1.5243	1.53183	1.56952	1.54149
85.2392	1718.35	1557.64	2263.35	2366.47	1744.37	1928.68	1187.74	1033.66	1485.3	1549.32	1117.08	1244.14	1.44673	1.50692	1.52383	1.52743	1.56154	1.55022
85.2751	1718.21	1554.77	2253.25	2359	1741.43	1918.4	1182.18	1027.51	1483.66	1542.53	1108.45	1239.89	1.45342	1.51314	1.51871	1.5293	1.57105	1.54723
85.311	1720.66	1560.83	2262.88	2365.13	1746.33	1924.93	1185.54	1030.53	1489.28	1542.47	1109.51	1239.92	1.45137	1.51459	1.51945	1.53334	1.57396	1.55246
85.3469	1718.87	1554.41	2254.8	2356.73	1741.56	1921.17	1181.12	1032.02	1480.2	1535.68	1109.4	1241.34	1.45529	1.50618	1.52331	1.53465	1.56983	1.54766
85.3828	1719.17	1561.87	2252.09	2352.99	1742.17	1922.48	1180.47	1030.61	1473.12	1537.45	1103.96	1238.59	1.45634	1.51547	1.52879	1.53045	1.57811	1.55215
85.4187	1715.71	1552.37	2248.37	2351.32	1738.71	1911.48	1179.44	1026.82	1476.37	1540.21	1106.63	1236.88	1.45467	1.51183	1.52291	1.52662	1.57117	1.54541
85.4545	1716.76	1558.37	2251.03	2354.13	1739.8	1916.7	1182.16	1031.39	1479.15	1537.87	1111.45	1236.49	1.45223	1.51094	1.52184	1.53078	1.56534	1.55011
85.4904	1716.08	1551.86	2249.62	2351.62	1734.6	1907.29	1179.36	1026.17	1475.62	1533.57	1106.71	1232.15	1.45509	1.51228	1.52452	1.53342	1.56735	1.54794
85.5263	1711.39	1555.76	2248.08	2347.9	1726.55	1907.51	1185.81	1028.56	1474.84	1537.75	1101.87	1236.57	1.44323	1.51256	1.52429	1.52684	1.56693	1.54258
85.5622	1705.63	1546.62	2238.71	2341.54	1722.89	1901.75	1180.89	1027.71	1476.12	1534.31	1104.34	1236.02	1.44435	1.50492	1.51662	1.52612	1.56011	1.5386
85.5981	1708.44	1552.12	2250.93	2355.66	1733.31	1913.84	1179.01	1026.09	1475.97	1531.51	1103.13	1235.53	1.44905	1.51266	1.52505	1.53813	1.57126	1.549
85.634	1708.98	1549.84	2241.93	2345.05	1730.75	1905.55	1174.16	1022.32	1471.91	1530.76	1101.3	1227.75	1.4555	1.516	1.52315	1.53195	1.57156	1.55207
85.6699	1703.9	1543.17	2242.21	2342.31	1724.52	1902.37	1175.56	1026.07	1473.65	1529.56	1107.36	1233.12	1.44944	1.50396	1.52153	1.53136	1.55733	1.54274
85.7057	1704.07	1541.01	2232.33	2341.87	1721.93	1895.69	1173.63	1021.99	1471.19	1528.24	1100.54	1228.27	1.45197	1.50785	1.51736	1.53239	1.56462	1.54338
85.7416	1700.42	1540.35	2239.98	2340.9	1721.2	1894.49	1173.39	1022.07	1468.16	1523.2	1094.42	1230.08	1.44916	1.50709	1.52571	1.53683	1.57271	1.54014
85.7775	1699.36	1539.25	2235.01	2334.42	1714.01	1896.26	1168.47	1019.08	1462.6	1521.88	1092.9	1223.96	1.45435	1.51044	1.5281	1.5339	1.56831	1.54929
85.8134	1699.76	1543.76	2233.13	2341.51	1724.12	1897.56	1169.03	1016.53	1466.54	1525.24	1094.35	1219.24	1.454	1.51866	1.52272	1.53518	1.57548	1.55634
85.8493	1697.15	1537.94	2227.19	2333.42	1713.66	1892.27	1166.53	1014.42	1467.6	1526.3	1093.11	1221.59	1.45487	1.51609	1.51757	1.52881	1.56769	1.54902
85.8852	1697.89	1533.93	2231.09	2337.7	1711.62	1892.96	1170.32	1019.46	1466.96	1527.99	1096.22	1229.11	1.45079	1.50465	1.52089	1.52992	1.56139	1.5401
85.9211	1696.23	1530.88	2226.62	2332.61	1713.61	1885.44	1165.9	1016.92	1465.26	1522.22	1093.51	1224.27	1.45486	1.50542	1.51961	1.53237	1.56707	1.54005
85.9569	1695.13	1532.84	2228.05	2329.28	1712.56	1887.54	1165.08	1017.83	1463.63	1519.06	1091.98	1221.73	1.45495	1.50598	1.52228	1.53337	1.56832	1.54497
85.9928	1691.49	1531.55	2227.8	2327.13	1707.92	1888.15	1168.02	1020.21	1464.22	1521.29	1092.06	1219.18	1.44817	1.50121	1.52149	1.52972	1.56395	1.54871
86.0287	1692.48	1531.34	2227.26	2328.12	1710.51	1885.6	1167.41	1014.9	1463.04	1522.52	1087.85	1216.05	1.44977	1.50885	1.52235	1.52912	1.57237	1.55059
86.0646	1692.48	1530.78	2221.4	2323.41	1706.41	1884.59	1164.53	1015.44	1461.49	1519.47	1087.17	1216.6	1.45336	1.5075	1.51995	1.52909	1.56959	1.54907
86.1005	1687.79	1528.6	2224.82	2318.88	1703.4	1881.82	1169.32	1019.34	1463.87	1519.49	1089.23	1219.72	1.44339	1.4996	1.51982	1.52609	1.56386	1.54282
86.1364	1684.01	1526.09	2220.89	2319.55	1702.38	1876.35	1164.34	1012.38	1457.74	1515.55	1084.08	1215.57	1.44633	1.50742	1.52352	1.5305	1.57033	1.5436
86.1722	1682.86	1524.17	2222.71	2320.12	1701.12	1875.16	1161.68	1007.86	1454.89	1510.79	1082.26	1211.34	1.44863	1.51229	1.52775	1.5357	1.57182	1.548
86.2081	1684.06	1521.88	2224.66	2312.44	1699.71	1875.87	1162.07	1009.21	1457.77	1509	1086.89	1211.69	1.44919	1.50799	1.52606	1.53243	1.56382	1.54815
86.244	1681.54	1519.91	2214.91	2305.66	1699.76	1872.61	1158.14	1006.76	1454.69	1507.68	1086.27	1210.64	1.45193	1.50971	1.52261	1.52927	1.56477	1.54679
86.2799	1676.86	1520.64	2210.75	2307.62	1699.08	1872.67	1153.67	1004.82	1448.76	1508.64	1083.48	1212.03	1.45351	1.51334	1.52596	1.52961	1.56816	1.54506
86.3158	1676.82	1514.27	2205.47	2305.85	1696.3	1872.76	1148.6	1002.91	1445.48	1505.07	1084.25	1210	1.45989	1.50988	1.52577	1.53206	1.5645	1.54774
86.3517	1683.68	1523.9	2209.51	2308.9	1695.12	1868.36	1158.74	1008.33	1452.74	1506.29	1085.03	1210.66	1.45302	1.5113	1.52092	1.53284	1.56228	1.54326
86.3876	1681.74	1517.22	2203.26	2300.42	1686.24	1861.31	1151.78	1005.48	1451.83	1500.5	1081.73	1206.14	1.46012	1.50894	1.51757	1.5331	1.55884	1.54319
86.4234	1676.51	1517.41	2204.85	2302.23	1690.81	1868.33	1146.44	1003.56	1442.62	1498.42	1077.81	1203.86	1.46236	1.51203	1.52837	1.53643	1.56874	1.55195
86.4593	1675.65	1511.43	2199.58	2300.03	1683.08	1862.95	1146.48	1001.26	1443.64	1495.68	1080.81	1205	1.46156	1.50953	1.52364	1.53779	1.55724	1.54602
86.4952	1670.12	1513.71	2202.22	2298.34	1682.5	1861.44	1150.29	1004.14	1448.29	1502.97	1075.66	1205.34	1.45191	1.50747	1.52057	1.5292	1.56416	1.54434
86.5311	1666.57	1509.24	2201.38	2298.21	1685.2	1856.59	1149.63	1004.28	1450.15	1505.75	1074.87	1205.64	1.44966	1.50281	1.51804	1.52629	1.56782	1.53992
86.567	1666.77	1513.78	2205.35	2296.1	1686.83	1862.17	1151.47	999.778	1444.89	1501.21	1076.75	1205.34	1.44751	1.51411	1.52631	1.5295	1.56659	1.54493
86.6029	1666.68	1513.66	2195.92	2290.55	1681.97	1857.26	1149.2	1002.39	1439.95	1498.26	1075.97	1205.73	1.4503	1.51005	1.525	1.52881	1.56322	1.54036
86.6388	1666.94	1512.15	2195.54	2294.87	1684.38	1862.58	1153.48	1000.54	1449.36	1498.09	1074.13	1202.98	1.44513	1.51133	1.51483	1.53187	1.56812	1.54831
86.6746	1662.42	1508.86	2189.72	2294.94	1682.73	1852.38	1147.52	999.772	1437.66	1489.37	1066.8	1192.22	1.44871	1.5092	1.52312	1.54088	1.57736	1.55373
86.7105	1663.61	1504.84	2195.86	2291.27	1679.4	1855.31	1141.81	996.279	1442.12	1500.66	1076.77	1200.91	1.457	1.51046	1.52266	1.52684	1.55966	1.54492
86.7464	1660.83	1502.25	2187.52	2283.55	1678.62	1854.43	1142.24	997.462	1441.98	1495.11	1070.22	1195.31	1.45401	1.50608	1.51703	1.52734	1.56848	1.55143
86.7823	1663.04	1508.39	2195.37	2285.28	1686	1857.81	1148.41	1001.44	1446.15	1498.02	1076.62	1204.74	1.44813	1.50622	1.51807	1.52553	1.56601	1.54209
86.8182	1659.78	1503.75	2188.04	2278.6	1678.52	1855.16	1146.46	994.37	1438.88	1495.34	1071.05	1195.35	1.44774	1.51227	1.52065	1.5238	1.56717	1.55198
86.8541	1663.69	1500.61	2192.58	2284.04	1673.78	1852.07	1145.93	991.967	1438.85	1490.57	1071.74	1201.05	1.45183	1.51276	1.52385	1.53233	1.56175	1.54204
86.89	1656.89	1495.22	2181.62	2273.94	1675.11	1839.23	1141.88	994.13	1431.23	1487.69	1069.75	1192.91	1.45102	1.50405	1.52429	1.5285	1.56588	1.54179
86.9258	1656.02	1498.52	2183.87	2281.3	1669.73	1849.5	1135.51	988.885	1434.01	1488.24	1063.13	1190.15	1.4584	1.51536	1.52292	1.53289	1.57058	1.554
86.9617	1653.21	1498.02	2183.62	2273.61	1664.61	1843.44	1134.97	986.724	1430.69	1488.47	1062.11	1189.09	1.45661	1.51817	1.52627	1.52748	1.56727	1.5503
86.9976	1653.59	1493.97	2179.93	2276.04	1673.31	1845.19	1138.93	993.68	1437.52	1496.02	1068.91	1196.55	1.45188	1.50347	1.51646	1.5214	1.56544	1.54209
87.0335	1646.85	1489.96	2175.68	2270.51	1669.61	1835.12	1137.97	992.322	1433.36	1490.72	1063.6	1190.22	1.44718	1.50149	1.51788	1.5231	1.56977	1.54183
87.0694	1651.22	1498.22	2180.82	2276.98	1665.77	1841.96	1135.83	992.461	1437.37	1481.53	1061.35	1189.97	1.45376	1.5096	1.51723	1.53691	1.56948	1.5479
87.1053	1648.49	1495.84	2178.6	2277.28	1664.68	1841.48	1132.02	986.946	1429.12	1479.33	1059.36	1186.72	1.45623	1.51563	1.52443	1.53939	1.57141	1.55173
87.1411	1641.98	1493.2	2181.01	2275.1	1666.16	1834.43	1131.51	986.618	1431.48	1490.34	1061.55	1188.85	1.45114	1.51345	1.52361	1.52657	1.56955	1.54303
87.177	1647.11	1490.25	2175.32	2268.03	1666.71	1834.55	1133.57	990.37	1427.58	1482.33	1063.88	1190.65	1.45303	1.50474	1.52378	1.53004	1.56664	1.54079
87.2129	1641.07	1491.02	2170.59	2261.02	1661.32	1828.59	1129.7	983.764	1426.39	1476.35	1056.77	1180.17	1.45266	1.51563	1.52174	1.53149	1.57207	1.54943
87.2488	1636.64	1483.23	2166.21	2253.45	1655.46	1823.75	1130.84	981.632	1423.91	1471.8	1053.55	1177.98	1.44727	1.51098	1.52131	1.53109	1.57132	1.54821
87.2847	1639.02	1489.42	2168.62	2258.56	1658.57	1833.23	1133.3	988.293	1429.15	1480.34	1060.23	1186.27	1.44624	1.50707	1.51742	1.5257	1.56435	1.54537
87.3206	1634.91	1483.43	2163.3	2249.61	1651.05	1827.4	1133.4	983.234	1428.07	1476.18	1055.86	1183.82	1.44248	1.50873	1.51484	1.52394	1.5637	1.54365
87.3565	1636.7	1484.82	2168.1	2259.5	1653.67	1836.76	1127.45	983.667	1421.47	1468.57	1057.44	1183.67	1.45168	1.50948	1.52525	1.53857	1.56384	1.55176
87.3923	1636.96	1480.25	2163.32	2252.52	1651.86	1831.84	1127.08	982.704	1418.98	1468.94	1054.65	1182.38	1.45239	1.50631	1.52456	1.53343	1.56625	1.54929
87.4282	1637.76	1478.84	2164.46	2255.21	1652.5	1828.08	1127.8	985.371	1418.26	1470.27	1054.27	1181.21	1.45218	1.5008	1.52614	1.53387	1.56744	1.54764
87.4641	1636.47	1478.15	2162.32	2250.57	1648.88	1826.48	1127.28	980.937	1416.44	1466.58	1054.84	1180.82	1.45169	1.50688	1.52659	1.53458	1.56317	1.54679
87.5	1635.1	1484.21	2164.41	2265.28	1648.93	1829.58	1127	987.17	1426.29	1473.8	1055.06	1191.69	1.45085	1.5035	1.51751	1.53703	1.56288	1.53528
87.5359	1631.4	1478.73	2163.2	2248.36	1647.23	1822.52	1121.03	983.329	1422.3	1470.31	1052.18	1183.1	1.45527	1.5038	1.52092	1.52917	1.56554	1.54046
87.5718	1631.77	1485.7	2163.32	2251.02	1652.93	1826.26	1121.6	979.818	1420.98	1476.66	1051.63	1183.68	1.45486	1.5163	1.52242	1.52441	1.57178	1.54287
87.6077	1629.24	1477.56	2152.41	2242.41	1642.7	1818.05	1121.12	979.721	1418.53	1469.89	1047.78	1179.48	1.45322	1.50814	1.51735	1.52556	1.5678	1.5414
87.6435	1629.95	1477.13	2156.21	2250.53	1642.61	1816.52	1125.15	972.767	1418.28	1462.46	1053.91	1173.56	1.44866	1.51848	1.5203	1.53886	1.55859	1.54787
87.6794	1626.86	1474.89	2152.98	2246.39	1640.2	1817.35	1121.37	974.527	1414.1	1462.26	1048.09	1170.26	1.45078	1.51344	1.52251	1.53624	1.56495	1.55294
87.7153	1627.76	1473.53	2148.97	2240.61	1643.53	1816.26	1116.99	972.989	1407.84	1460.48	1047.94	1170.7	1.45727	1.51444	1.52644	1.53416	1.56834	1.55143
87.7512	1624.94	1471.08	2145.78	2236.99	1637.34	1813.53	1113.76	973.552	1404.91	1459.16	1045.19	1170.16	1.45896	1.51104	1.52734	1.53307	1.56654	1.54982
87.7871	1622.95	1469.94	2147.14	2240.76	1636.35	1813.84	1114.87	975.461	1408.3	1462.78	1047.49	1171.47	1.45573	1.50692	1.52463	1.53185	1.56216	1.54835
87.823	1621.04	1468.25	2146.72	2241.1	1640.99	1812.82	1117.23	975.491	1414.35	1463.18	1048.96	1173.95	1.45095	1.50514	1.51782	1.53167	1.5644	1.54421
87.8589	1619.01	1467.73	2145.07	2234.03	1640.32	1809.17	1116.84	974.748	1411.93	1463.89	1047.93	1173.43	1.44964	1.50575	1.51925	1.52609	1.5653	1.54178
87.8947	1614.99	1462.62	2139.15	2229.85	1636.07	1801.3	1118.25	974.789	1412.85	1464.77	1045.46	1170.87	1.44421	1.50044	1.51407	1.52232	1.56493	1.53843
87.9306	1617.81	1460.88	2138.35	2228.46	1633.75	1800.31	1114.3	970.693	1401.4	1460.37	1039.6	1167.44	1.45186	1.50498	1.52587	1.52596	1.57153	1.54211
87.9665	1616.26	1460.54	2137.86	2224.74	1630.95	1800.47	1110.01	970.475	1403.11	1459.57	1039.48	1166.32	1.45607	1.50498	1.52366	1.52424	1.569	1.54372
88.0024	1612.16	1456.08	2135.73	2218.86	1627.66	1794.6	1107.93	967.141	1409.32	1456.57	1039.21	1163.57	1.45512	1.50555	1.51543	1.52334	1.56626	1.54231
88.0383	1603.86	1450.84	2133.8	2215.09	1623.55	1790.86	1108.31	963.687	1408.71	1454.46	1036.53	1163.4	1.44712	1.50551	1.51472	1.52296	1.56634	1.53934
88.0742	1602.27	1451.6	2135.41	2214.29	1621.8	1792.01	1106.42	964.96	1404.4	1454.57	1034.89	1163.49	1.44816	1.50431	1.52052	1.5223	1.56712	1.54021
88.11	1606.6	1454.18	2132.42	2217.29	1621.42	1789.51	1104.66	965	1399.82	1450.01	1034.06	1162.5	1.45438	1.50692	1.52336	1.52916	1.56802	1.53936
88.1459	1606.65	1460.62	2129.32	2222.48	1624.44	1798.04	1110.58	968.446	1404.3	1456	1039.69	1165.4	1.44668	1.50821	1.51628	1.52643	1.56243	1.54286
88.1818	1605.1	1457.87	2128.5	2218.93	1624.72	1802.85	1111.27	968.981	1402.65	1453.84	1042.3	1162.89	1.44438	1.50454	1.51748	1.52625	1.55878	1.55031
88.2177	1603.76	1452.67	2129.33	2213.47	1618.81	1794.35	1107.49	966.239	1397.48	1446.84	1037.99	1156.76	1.44811	1.50342	1.52369	1.52987	1.55956	1.55118
88.2536	1602.02	1453.39	2129.73	2208.73	1619	1788.4	1101.96	960.805	1396.51	1447.56	1033.09	1156.64	1.45379	1.51268	1.52504	1.52582	1.56715	1.5462
88.2895	1598.78	1452.5	2119.48	2200.7	1620.06	1786.39	1100.02	960.662	1394.19	1445.55	1030.31	1160.17	1.45341	1.51198	1.52022	1.52239	1.5724	1.53977
88.3254	1596.66	1452.24	2124.83	2207.7	1612.96	1789.95	1101.3	959.611	1397.4	1442.31	1029.78	1151.95	1.44979	1.51337	1.52056	1.53067	1.56631	1.55384
88.3612	1597.96	1447.98	2118.93	2211.07	1613.47	1786.25	1098.83	958.137	1397.62	1442.92	1029.64	1157.65	1.45424	1.51125	1.5161	1.53235	1.56702	1.543
88.3971	1593.19	1451.77	2127.54	2204.97	1615.74	1788.61	1101.01	967.268	1396.46	1442.76	1035.06	1162.16	1.44703	1.5009	1.52353	1.5283	1.56101	1.53904
88.433	1591.62	1450.29	2120.26	2199.83	1606.12	1781.73	1092.24	959.476	1387.68	1436.13	1030.72	1153.23	1.45721	1.51154	1.52792	1.53177	1.55826	1.54499
88.4689	1595.06	1445.72	2119.78	2202.03	1612.62	1781.71	1098.49	960.958	1395.65	1438.84	1032.17	1155.26	1.45205	1.50446	1.51885	1.53042	1.56235	1.54226
88.5048	1587.83	1442.5	2111.91	2200.31	1605.49	1781.99	1096.73	958.317	1392.07	1434.7	1029.65	1153.7	1.44778	1.50524	1.51709	1.53363	1.55926	1.54458
88.5407	1589.61	1445.71	2110.73	2203.22	1610.11	1782.37	1099.02	955.797	1391.99	1436.49	1025.24	1153.74	1.44639	1.51257	1.51634	1.53375	1.57047	1.54487
88.5766	1584.62	1439.98	2106.74	2193.73	1605.53	1780.88	1100.96	957.002	1389.18	1434.22	1017.35	1152.06	1.43931	1.50468	1.51654	1.52956	1.57814	1.54582
88.6124	1583.43	1439.2	2112.09	2191.17	1604.4	1774.43	1090.95	951.76	1387.31	1433.66	1027.09	1150.27	1.45142	1.51215	1.52244	1.52837	1.56209	1.54261
88.6483	1583.56	1431.84	2108.09	2184.55	1594.16	1771.63	1085.42	948.725	1380.76	1428.3	1021.2	1141.95	1.45894	1.50922	1.52676	1.52947	1.56106	1.55141
88.6842	1582.06	1436.35	2102.04	2184.62	1599.72	1778.3	1093.11	953.828	1383.47	1433.28	1029.09	1152	1.4473	1.50588	1.5194	1.52421	1.5545	1.54366
88.7201	1578.94	1434.39	2101.3	2185.02	1597.21	1775.21	1090.24	952.152	1384.13	1427.5	1021.51	1150.21	1.44824	1.50647	1.51814	1.53067	1.56357	1.54338
88.756	1577.74	1433.99	2103.9	2185.59	1597.19	1775.13	1089.72	951.061	1380.06	1430.65	1023.82	1148.41	1.44784	1.50778	1.5245	1.52769	1.56003	1.54573
88.7919	1576.04	1431.74	2096.54	2186.5	1595.85	1775.72	1089.38	948.058	1378.02	1425.97	1016.42	1144.73	1.44673	1.51018	1.52142	1.53334	1.57008	1.55121
88.8278	1576.6	1434.85	2101.84	2177.7	1597.81	1771.62	1087.52	951.579	1386.37	1428.17	1021.58	1147.2	1.44973	1.50786	1.51607	1.52481	1.56406	1.5443
88.8636	1579.14	1430.37	2097.67	2180.28	1599.72	1769.53	1087.73	946.982	1380.56	1425.44	1023.06	1142.88	1.45177	1.51045	1.51944	1.52955	1.56367	1.5483
88.8995	1571.95	1431.79	2098.19	2178.64	1595.26	1764.03	1086.53	951.344	1383.64	1433.7	1021.68	1147.84	1.44677	1.50502	1.51643	1.51959	1.5614	1.53682
88.9354	1571.12	1425.62	2094.3	2180.39	1591.61	1764.44	1085.64	946.276	1377.42	1420.83	1014.61	1141.99	1.44719	1.50656	1.52045	1.53459	1.56869	1.54506
88.9713	1565.52	1425.58	2096.49	2178.17	1592.74	1765.69	1086.84	947.1	1378.36	1426.55	1018	1143.71	1.44044	1.5052	1.52101	1.52688	1.56459	1.54383
89.0072	1568.12	1423	2093.32	2173.99	1588.16	1762.41	1086.49	943.243	1377.78	1423.61	1016.93	1143.47	1.44328	1.50862	1.51934	1.5271	1.56173	1.54128
89.0431	1569.7	1423.81	2096.23	2178.25	1589.72	1768.63	1087.12	945.017	1381.85	1422.31	1016.54	1141.77	1.4439	1.50665	1.51698	1.53148	1.56385	1.54903
89.0789	1563.63	1419.48	2088.74	2171.12	1580.93	1763.46	1083.47	943.375	1374.42	1423.99	1014.36	1144.8	1.44317	1.50468	1.51972	1.52467	1.55856	1.54041
89.1148	1563.77	1423.52	2089.86	2170.91	1586.16	1764.74	1077.98	941.32	1373.92	1421.9	1014.5	1142.17	1.45065	1.51227	1.52109	1.52676	1.56348	1.54507
89.1507	1560.47	1420.85	2086.05	2164.35	1582.9	1759.48	1074.97	942.515	1369.08	1417.68	1008.59	1137.66	1.45164	1.50751	1.52369	1.52668	1.56942	1.54657
89.1866	1555.53	1412.95	2079.61	2162.96	1583.95	1752.8	1080.12	942.499	1372.29	1414.36	1013.13	1143.79	1.44014	1.49915	1.51543	1.52929	1.56342	1.53246
89.2225	1552.01	1412.65	2077.14	2159.62	1576.73	1751.66	1080.3	939.578	1368.55	1411.06	1010.74	1138.42	1.43664	1.5035	1.51776	1.53049	1.55999	1.53868
89.2584	1556.67	1416.9	2078.87	2163.98	1580.34	1761.31	1078.81	941.298	1373.46	1410.91	1004.45	1138.92	1.44295	1.50526	1.5136	1.53374	1.57333	1.54647
89.2943	1558.24	1417.76	2075.66	2161.1	1573.67	1754.8	1075.92	936.671	1370.52	1412.32	1004.92	1140.68	1.44828	1.51362	1.51451	1.53017	1.56597	1.53839
89.3301	1556.55	1416.62	2083.19	2161.49	1580.71	1761.8	1075.21	941.922	1373.39	1416.54	1008.11	1136.39	1.44767	1.50397	1.51682	1.5259	1.56799	1.55035
89.366	1556.58	1415.82	2076.29	2157.46	1579.82	1756.89	1071.05	938.975	1368.51	1411.55	1007.6	1134.88	1.45331	1.50783	1.51719	1.52844	1.56791	1.54808
89.4019	1556.36	1413.11	2078.27	2157.31	1572.91	1750.24	1077.52	942.274	1374.35	1418.34	1007.48	1134.61	1.44439	1.49968	1.51219	1.52101	1.56122	1.5426
89.4378	1550.71	1411.81	2074.11	2151.12	1570.67	1747.17	1071.87	939.52	1367.19	1411.58	1002.33	1128.27	1.44674	1.5027	1.51706	1.52392	1.56702	1.54854
89.4737	1550.84	1408.77	2071.42	2147.2	1567.59	1747.81	1069.26	934.972	1368.92	1408.42	1006.74	1137	1.45039	1.50675	1.51317	1.52455	1.5571	1.53722
89.5096	1549.74	1407.19	2071.1	2147.67	1567.8	1745.59	1067.03	933.811	1364.99	1410.2	1005.22	1133.07	1.45239	1.50693	1.5173	1.52295	1.55966	1.54059
89.5455	1543.1	1408.75	2076.33	2143.19	1566.1	1742.87	1067.92	936.268	1366.11	1405.72	1003.97	1127.88	1.44495	1.50464	1.51989	1.52463	1.55991	1.54527
89.5813	1544.06	1404.69	2067.1	2139.69	1566.49	1744.48	1067.17	932.645	1360.64	1403.68	997.949	1127.46	1.44687	1.50613	1.51921	1.52435	1.56971	1.54727
89.6172	1546.93	1402.62	2065.25	2152.04	1574.42	1738.87	1068.62	933.884	1366.63	1402.88	1003.85	1130.09	1.44759	1.50192	1.5112	1.53402	1.56839	1.5387
89.6531	1542.91	1405.6	2061.13	2144	1567.6	1741.07	1066.11	930.742	1361.49	1398.61	997.506	1128.57	1.44724	1.51019	1.51388	1.53294	1.57152	1.54272
89.689	1540.46	1404.79	2065.27	2144.61	1568.42	1743.55	1068.33	935.853	1358.85	1400.91	1001.81	1129.35	1.44194	1.50107	1.51987	1.53087	1.56558	1.54385
89.7249	1539.66	1400.73	2060.95	2135.4	1560.84	1739.83	1068.44	935.151	1355.32	1396.94	998.368	1125.98	1.44104	1.49787	1.52064	1.52863	1.5634	1.54516
89.7608	1539.7	1400.56	2064.55	2138.61	1561.44	1736.97	1061.4	932.707	1356.78	1400.26	998.064	1130.5	1.45063	1.50161	1.52165	1.5273	1.56447	1.53646
89.7967	1537.17	1398.23	2062.39	2133.84	1557.6	1733.13	1061.76	928.583	1356.54	1397.17	998.64	1130.67	1.44776	1.50576	1.52033	1.52726	1.55972	1.53283
89.8325	1533.31	1393.01	2055.21	2127.04	1552.73	1730.72	1064.09	931.97	1360.4	1398.37	997.97	1130.7	1.44097	1.49469	1.51074	1.52109	1.55589	1.53067
89.8684	1533.42	1390.51	2053.85	2128.08	1552.12	1734.21	1059.92	929.914	1357.41	1395.14	991.837	1126.54	1.44673	1.49531	1.51307	1.52535	1.56489	1.53942
89.9043	1534.68	1399.53	2058.86	2126.2	1553.89	1731.17	1057.85	927.586	1353.06	1394.28	991.703	1121.54	1.45075	1.50878	1.52163	1.52495	1.56689	1.54357
89.9402	1528.96	1398	2055.23	2123.65	1552.53	1730.37	1056.37	925.18	1353.92	1394.47	991.8	1123.92	1.44737	1.51106	1.51799	1.52291	1.56537	1.53958
89.9761	1531.17	1394.92	2052.64	2126.48	1548.36	1732.02	1061.73	928.007	1359.48	1396.89	994.867	1126.35	1.44214	1.50313	1.50987	1.5223	1.55635	1.53772
90.012	1529.74	1391.87	2050.26	2121.1	1547.28	1728.82	1059.49	926.556	1356.28	1390.24	989.585	1120.96	1.44384	1.5022	1.51168	1.52571	1.56357	1.54227
90.0478	1526.15	1387.74	2047.19	2112.63	1546.17	1727.61	1056.11	923.542	1351.27	1382.69	985.314	1118.69	1.44507	1.50263	1.51501	1.52791	1.56922	1.54432
90.0837	1524.31	1384.58	2048.23	2112.67	1546.95	1728.73	1057.68	922.785	1349.44	1387.91	991.692	1121.63	1.44119	1.50043	1.51783	1.5222	1.55991	1.54127
90.1196	1527.67	1379.86	2042	2110.52	1548.32	1721.36	1054.62	923.874	1347.42	1390.49	987.651	1117.56	1.44856	1.49356	1.51548	1.51783	1.56768	1.54028
90.1555	1522.06	1383.68	2043.34	2112.4	1547.02	1721.89	1052.85	915.774	1342.2	1384.81	984.557	1115.54	1.44566	1.51094	1.52238	1.52541	1.57128	1.54355
90.1914	1525.47	1385.39	2041.33	2111.15	1542.91	1715.4	1049.43	920.138	1342.68	1379.08	979.672	1115.87	1.45362	1.50564	1.52033	1.53084	1.57492	1.53727
90.2273	1520.6	1383.12	2039.3	2113.61	1541	1718.74	1051.36	916.911	1342.66	1378.49	987.518	1113.28	1.44633	1.50845	1.51885	1.53328	1.56047	1.54386
90.2632	1514.95	1379.53	2029.72	2105.96	1538.57	1713.75	1046.62	913.906	1339.59	1374.37	979.856	1106.89	1.44746	1.50949	1.51518	1.53231	1.5702	1.54826
90.299	1521.65	1380.43	2041.14	2110.25	1545.61	1716.03	1046.63	916.582	1341.51	1377.59	979.498	1112.5	1.45386	1.50606	1.52152	1.53184	1.57796	1.5425
90.3349	1516.4	1376.16	2037.38	2105.34	1537.13	1713.86	1042.13	921.131	1340.94	1372.8	977.234	1109.46	1.45509	1.49399	1.51937	1.53361	1.57294	1.54476
90.3708	1515.65	1378.8	2039.1	2102.51	1538.68	1711.73	1043.75	913.686	1340.81	1380.66	983.54	1109.66	1.45212	1.50905	1.5208	1.52283	1.56443	1.54257
90.4067	1511.47	1377.12	2030.41	2097.22	1534.07	1710.19	1040.71	911.128	1339.09	1375.71	981.423	1110.68	1.45234	1.51145	1.51626	1.52446	1.56311	1.53977
90.4426	1512.1	1379.36	2036.51	2099	1537.75	1714.05	1041.22	914.788	1341.99	1376.83	981.949	1109.35	1.45224	1.50785	1.51753	1.52452	1.56602	1.5451
90.4785	1506.13	1374.52	2026.94	2094.05	1535.34	1707.81	1043.07	912.133	1338.83	1375.65	978.459	1108.74	1.44394	1.50693	1.51396	1.52222	1.56914	1.54032
90.5144	1507.36	1375.4	2032.38	2097.3	1531.23	1708.33	1045.3	913.526	1337.03	1376.05	976.365	1109.49	1.44204	1.50559	1.52007	1.52415	1.5683	1.53975
90.5502	1506.99	1375.02	2029.48	2100.05	1531.17	1702.45	1041.22	909.693	1331.29	1374.14	978.703	1105.38	1.44732	1.51152	1.52445	1.52826	1.56449	1.54014
90.5861	1509.91	1375.67	2028.73	2095.93	1531.83	1711.66	1040.08	911.586	1338.14	1370.52	976.437	1109.07	1.45172	1.50909	1.51608	1.5293	1.56879	1.54333
90.622	1506.43	1374.58	2016.04	2093.92	1522.4	1707.84	1037.36	910.176	1333.13	1366.02	972.759	1107.07	1.45218	1.51024	1.51226	1.53286	1.56503	1.54267
90.6579	1507.43	1370.52	2023.39	2093.35	1528.67	1706.83	1037.77	908.984	1330.07	1366.3	973.419	1107.83	1.45257	1.50775	1.52127	1.53213	1.57041	1.54069
90.6938	1507.23	1366.7	2018.54	2088.76	1525.98	1699.53	1034.89	906.808	1326.64	1364.42	968.861	1105.25	1.45641	1.50716	1.52155	1.53088	1.57503	1.53769
90.7297	1502.55	1368.73	2026.85	2084.71	1519.77	1701.16	1038.13	909.23	1336.7	1374.38	974.334	1102.52	1.44737	1.50538	1.51631	1.51684	1.5598	1.54298
90.7656	1499.28	1365.94	2017.81	2077.33	1517.61	1695.44	1033.38	907.545	1332.7	1367.15	969.316	1102.64	1.45084	1.50509	1.51407	1.51945	1.56565	1.53762
90.8014	1502.26	1363.66	2017.17	2087.23	1523.02	1699.38	1032.29	905.148	1332.64	1363.38	970.795	1106.74	1.45526	1.50657	1.51367	1.53092	1.56884	1.53549
90.8373	1493.4	1362.06	2010.97	2080.69	1517.6	1692.75	1033.77	907.102	1326.23	1363.01	972.977	1104.41	1.44462	1.50156	1.5163	1.52654	1.55975	1.53272
90.8732	1493.17	1359.69	2012.63	2077.51	1520.26	1700.56	1032.53	902.867	1328.16	1364.42	972.822	1103.6	1.44613	1.50597	1.51536	1.52263	1.56273	1.54092
90.9091	1485.72	1355.04	2012.12	2071.11	1514.1	1699.42	1032.7	902.619	1325.29	1360.01	967.882	1104.51	1.43868	1.50124	1.51824	1.52286	1.56434	1.53862
90.945	1491.85	1362.06	2012.58	2080.45	1517.26	1699.37	1032.13	902.422	1322.62	1364.65	970.922	1100.67	1.44541	1.50933	1.52167	1.52453	1.5627	1.54394
90.9809	1486.61	1358.2	2010.05	2077.62	1514.7	1694.28	1027.33	898.829	1317.06	1356.78	964.418	1100.09	1.44707	1.51107	1.52616	1.53129	1.57059	1.54014
91.0167	1493.4	1359.38	2007.51	2065.16	1512.77	1692.51	1031.09	902.094	1321.82	1355.16	964.631	1102.47	1.44837	1.50691	1.51874	1.52393	1.56824	1.5352
91.0526	1487.57	1361.06	2005.42	2065.48	1510.2	1694.18	1030.51	901.303	1319.26	1353.96	965.505	1101.2	1.44353	1.51011	1.52011	1.52551	1.56416	1.53849
91.0885	1485.22	1353.17	2003.57	2065.54	1515.53	1693.6	1023.82	900.454	1317.48	1357.92	968.888	1097.3	1.45066	1.50277	1.52077	1.5211	1.5642	1.54342
91.1244	1484.11	1348.3	1998.19	2061.58	1508.92	1683.97	1023.51	898.9	1314.19	1347.69	966.585	1093.15	1.45002	1.49994	1.52047	1.52972	1.56109	1.54047
91.1603	1484.46	1348.67	1997.5	2060.96	1504.27	1682.53	1026.8	899.116	1321.38	1357.49	967.288	1096.81	1.44572	1.49999	1.51168	1.51822	1.55515	1.53402
91.1962	1482	1350.29	1998.33	2059.83	1505.5	1684.74	1022.16	899.468	1315.53	1353	964.956	1095.22	1.44988	1.50121	1.51904	1.52241	1.56017	1.53826
91.2321	1485.68	1348.5	1997.67	2062.83	1505.89	1682.79	1021.81	894.808	1318.94	1352.12	961.731	1099.27	1.45397	1.50703	1.51461	1.52563	1.56582	1.53083
91.2679	1481.17	1347.91	1990.43	2058.56	1500.37	1679.38	1020.13	891.724	1315.71	1347.28	962.91	1097.6	1.45194	1.51158	1.51282	1.52793	1.55817	1.53004
91.3038	1481.36	1348.29	1998.82	2061.32	1501.27	1684.23	1020.87	900.668	1312.62	1354.57	964.834	1095.84	1.45108	1.49699	1.52277	1.52176	1.55599	1.53693
91.3397	1476.91	1345.95	1990.09	2055.21	1498.11	1684.89	1016.67	895.49	1312.59	1352.63	961.578	1095.56	1.45268	1.50303	1.51615	1.51942	1.55798	1.53792
91.3756	1478.23	1347.02	1995.59	2057.31	1501.73	1679.53	1028.7	894.58	1320.66	1352.11	966.753	1097.74	1.437	1.50576	1.51106	1.52156	1.55337	1.52999
91.4115	1474.52	1342.99	1985.43	2052.15	1498.83	1679.33	1018.93	892.594	1311.59	1346.62	960.97	1091.03	1.44713	1.50459	1.51375	1.52393	1.5597	1.53922
91.4474	1468.91	1339.76	1990.64	2058.44	1503.27	1680.62	1017.29	897.488	1317.61	1354.04	959.291	1095.29	1.44394	1.49279	1.5108	1.52021	1.56706	1.5344
91.4833	1471.28	1342.56	1986.96	2054.21	1501.73	1678.04	1018.23	894.705	1312.92	1347.91	957.205	1093.13	1.44494	1.50056	1.51339	1.52399	1.56887	1.53508
91.5191	1471.04	1339.96	1978.32	2047.26	1498.09	1676.1	1010.46	889.858	1306.83	1345.2	960.341	1092.21	1.45581	1.50581	1.51384	1.5219	1.55995	1.53459
91.555	1462	1335.98	1975.25	2041.5	1494.71	1673.52	1015.15	886.378	1307.24	1342.25	958.462	1086.65	1.44018	1.50724	1.51101	1.52095	1.55949	1.54006
91.5909	1467.55	1337.38	1983.17	2044.58	1495.67	1671.97	1016.29	887.309	1308.62	1342.41	955.649	1082.81	1.44402	1.50723	1.51547	1.52307	1.56509	1.5441
[truncated: 95 more rows]

## Sheet: 2c
	cross linking with dBBr
																						Q1 is ASBT L73Q
number of repeats: 3

## Sheet: 2d+e+f
pulse chase radioactive degradation of ASBT in delFtsH cells
		28 05 23				08 06 23- first repeat				08 06 23 second repeat					average				std															Q1 is ASBT L73Q
	wt	q	e	k	wt	q	e	k	wt	q	e	k		wt	q	e	k	wt	q	e	k
1	100	100	100	100	100	100	100	100	100	100	100	100	1	100	100	100	100	0	0	0	0													number of independent biological repeats: 3
2.5	104.115	92.4749	103.221	117.211	110.473	118.181	101.456	122.043	104.792	114.56	128.15	94.4265	2.5	106.46	108.405	110.943	111.227	2.85101	11.361	4.11938	4.42398
5	105.741	106.523	98.3197	102.161	114.059	89.9779	115.51	100.248	132.121	83.8978	112.591	117.56	5	117.307	93.4661	108.807	106.656	11.0116	9.56023	7.07449	2.68601
10	107.155	97.0803	90.0834	65.977	105.485	94.8202	99.4948	84.9056	144.401	94.3169	97.0103	87.9121	10	119.013	95.4058	95.5295	79.5982	17.9648	1.20175	3.85799	7.97215
20	107.293	66.5256	69.406	65.0809	83.9462	63.8148	87.5083	67.8083	119.638	85.3321	92.9997	79.1938	20	103.626	71.8909	83.3047	70.6943	14.8002	9.56863	7.73544	2.29197
40	97.8589	67.9355	45.8928	50.5752	115.061	47.2066	67.6206	44.6122	97.5806	87.663	64.1408	52.761	40	103.5	67.6017	59.218	49.3161	8.17565	16.518	8.94589	2.56622
pulse chase radioactive degradation of ASBT in BL21 cells (WT)
			31 05 23					05 06 23							06 06 23					21 06 23						average							std			number of independent biological repeats:
	wt	q	a	s	e	k	wt	q	a		e	k	wt		a	s	e			q	s	k		wt	q	a	s	e	k	wt	q	a	s	e	k	wt	q	a	s	e	k
1	100	100	100	100	100	100	100	100	100		100	100	100		100	100	100			100	100	100	1	100	98.7691	100	100	100	100	0	1.74069	0	0	8.20464e-15	0	3	3	3	3	3	3
2.5	99.5201	90.7716	108.529	113.025	93.3653	95.4552	113.683	79.2123	103.32		79.2843	74.2426	109.574		123.214	97.3265	100.738			93.5555	155.039	84.1216	2.5	107.592	91.8372	111.688	104.856	91.1293	86.9886	5.94927	10.7696	8.42297	6.42482	8.9001	9.17348
5	115.186	91.1477	125.305	118.711	66.7518	78.9526	110.354	62.3737	107.247		51.6181	53.4162	122.574		149.554	101.735	75.4815			102.526	131.182	51.3799	5	116.038	90.5232	127.369	106.565	64.6171	83.6597	5.02527	22.7333	17.3333	8.6484	9.85843	26.8226
10	130.879	66.9991	122.914	115.543	39.9351	56.3294	110.168	47.0061	105.861		19.1614	31.3977	144.842		109.301	102.642	41.4605			68.3119	108.051	54.6307	10	128.63	84.4997	112.692	106.349	33.519	63.1326	14.2446	39.7342	7.36327	6.54171	10.1714	29.0893
20	127.273	53.0847	149.028	114.173	15.7553	34.9613	119.188	35.6323	113.822		9.45071	24.6669	127.494		135.988	110.524	26.835			69.5942	144.146	38.6523	20	124.652	70.5011	132.946	110.787	17.347	53.4744	3.8646	37.6516	14.533	2.66406	7.18581	33.7236
40	121.254	44.0002	117.631	114.939	9.41074	34.798	134.763	35.3275	113.421		7.63006	20.1746	131.776		136.831	120.899	24.665			68.5199	167.292	40.5136	40	129.264	68.7459	122.628	116.006	13.9019	52.9437	5.79372	41.2803	10.1893	3.63852	7.64527	36.4938

## Sheet: 3a+b+g
degradation of MdtJ together with MdtI or with polar mutation
vector					avg	std	sem	n(#biological repeats)
MdtJ	122.758	112.443	96.5852	100.886	108.168	10.2266	5.11331	4
MdtJ+MdtI	114.549	138.286	117.985	96.097	116.729	14.9727	7.48634	4
L55Q	95.53	83.1622	95.3877		91.36	5.79699	3.34689	3
L79Q	96.2518	115.71	90.9765	83.2161	96.5387	12.0007	6.00036	4
FtsH					avg	std	sem
MdtJ	48.2042	45.7334	33.8092	49.638	44.3462	6.24179	3.12089	4
MdtJ+MdtI	118.281	123.628	106.34	150.569	124.704	16.1913	8.09565	4
L55Q	22.034	16.0908	13.1389	16.53	16.9484	3.21272	1.60636	4
L79Q	17.1278	15.2838	16.7793	10.4273	14.9046	2.67615	1.33808	4

## Sheet: 3d
degradation of MdtJ polar to apolar mutants
mutant	Rep 1	Rep 2	Rep 3	Rep 4	Rep 5	average	SD	n (#bioogical repeats)	sem	T test
WT	100	124	82	74	82	92.4	20.0699	5	8.97552
WT	43	41	26	30	28	33.6	7.82943	5	3.50143
E23L	28	35	16			26.3333	9.60902	3	5.54777
T27V-S28A	41	45	27			37.6667	9.45163	3	5.4569
S52A	42	44	23			36.3333	11.5902	3	6.69162
S56A	66	58	39	59	55	55.4	10.015	5	4.47884	0.000960442
Y57F-Y58F	13	28	20			20.3333	7.50555	3	4.33333
E77L	109	65	50	71	58	70.6	22.8539	5	10.2206	0.00468385
T85V	41	25	39			35	8.7178	3	5.03322
R100A	18	19	17			18	1	3	0.57735
S103A	30	28	23			27	3.60555	3	2.08167
S109A	24	18	14			18.6667	5.03322	3	2.90593
WT	100	124	82	74	82	92.4	20.0699	5	8.97552

## Sheet: 3e+f
degradetion of GFP-MdtJ polar->apolar mutants (kinetics)
number of independet biological repeats: 3
		S56A E77L								S56A E77L
		FtsH +								∆FtsH
	1st repeat	2nd repeat	3rd repeat	average	SD	sem			1st repeat	2nd repeat	3rd repeat	average	SD	sem
time
0	100	100	100	100	0	0			100	100	100	100	0	0
15	78	92	112	94	17.088	9.86577			98	101	102	100.333	2.08167	1.20185
30	69	86	99	84.6667	15.0444	8.68588			89	78	95	87.3333	8.62168	4.97773
60	64	82	98	81.3333	17.0098	9.82061			84	78	91	84.3333	6.50641	3.75648
90		81	88	84.5	4.94975	2.85774				92	110	101	12.7279	7.34847
120	58	77	81	72	12.2882	7.0946			80	95	84	86.3333	7.76745	4.48454
		E77L								E77L
		FtsH +								∆FtsH
	1st repeat	2nd repeat	3rd repeat	average	SD	sem			1st repeat	2nd repeat	3rd repeat	average	SD	sem
time
0	100	100	100	100	0	0			100	100	100	100	0	0
15	82	80	70	77.3333	6.4291	3.71184			97	106	96	99.6667	5.50757	3.1798
30	65	76	76	72.3333	6.35085	3.66667			78	94	105	92.3333	13.5769	7.83865
60	65	74	65	68	5.19615	3			94	97	91	94	3	1.73205
90		71	58	64.5	9.19239	5.30723				117	82	99.5	24.7487	14.2887
120	63	68	56	62.3333	6.02771	3.4801			88	100	83	90.3333	8.73689	5.04425
		S56A								S56A
		FtsH +								∆FtsH
	1st repeat	2nd repeat	3rd repeat	average	SD	sem			1st repeat	2nd repeat	3rd repeat	average	SD	sem
time
0	100	100	100	100	0	0			100	100	100	100	0	0
15	80	88	85	84.3333	4.04145	2.33333			92	83	98	91	7.54983	4.3589
30	69	82	77	76	6.55744	3.78594			122	80	114	105.333	22.301	12.8755
60	63	66	66	65	1.73205	1			104	80	108	97.3333	15.1438	8.74325
90		59	55	57	2.82843	1.63299				73	76	74.5	2.12132	1.22474
120	50	50	51	50.3333	0.57735	0.333333			100	83	93	92	8.544	4.93288
		WT								WT
		FtsH +								∆FtsH
	1st repeat	2nd repeat	3rd repeat	average	SD	sem			1st repeat	2nd repeat	3rd repeat	average	SD	sem
time
0	100	100	100	100	0	0			100	100	100	100	0	0
15	64	75	78	72.3333	7.37111	4.25572			117	92	95	101.333	13.6504	7.88106
30	48	62	55	55	7	4.04145			112	101	88	100.333	12.0139	6.93622
60	36	39	44	39.6667	4.04145	2.33333			106	114	89	103	12.7671	7.37111
90		30	28	29	1.41421	0.816497				74	82	78	5.65685	3.26599
120	19	25	23	22.3333	3.05505	1.76383			107	92	84	94.3333	11.6762	6.74125

## Sheet: 3h
complex formation of MdtJ with FtsH
number of repeats: 2

## Sheet: 3i+
complex formation of MdtJ mutants with FtsH
	23 03 25		23 03 25		23 03 25		17 02 25		17 02 25		17 02 25				avg			std			SEM		sum complex
	MdtJ		MdtJ*		MdtJI		MdtJ		MdtJ*		MdtJI			MdtJ	MdtJ*	MdtJI	MdtJ	MdtJ*	MdtJI	MdtJ	MdtJ*	MdtJI	MdtJ	MdtJ S56A E77L	MdtJ + MdtI
1	145268	75.2259	140208	0.177026	1216345	4.01609	1098361	11.9555	119157	0.492799	4600201	29.3061	1	43.5907	0.334913	16.6611	31.6352	0.157887	12.645	22.3695	0.111643	8.94137
2	2215586	1147.32	3625846	4.57798	20514604	67.7345	7344086	79.9391	3694088	15.2777	12837321	81.7816	2	613.632	9.92783	74.758	533.692	5.34986	7.02356	377.378	3.78292	4.96641
3	1662898	861.119	4343827	5.4845	21984421	72.5875	4787483	52.1109	3589527	14.8453	6562566	41.8076	3	456.615	10.1649	57.1975	404.504	4.68038	15.39	286.028	3.30953	10.8823
4	366700	189.893	921091	1.16297	2868715	9.47183	1081044	11.767	1043101	4.31397	5293677	33.724	4	100.83	2.73847	21.5979	89.0629	1.5755	12.1261	62.977	1.11405	8.57442	1214.67	23.1661	170.215
5	157340	81.4773	402243	0.50787	909607	3.00331	709456	7.7223	455360	1.88324	5195502	33.0985	5	44.5998	1.19555	18.0509	36.8775	0.687684	15.0476	26.0763	0.486266	10.6403
6	142260	73.6682	1568024	1.97978	1988084	6.56419	649015	7.06441	364161	1.50607	7730322	49.2469	6	40.3663	1.74292	27.9055	33.3019	0.236857	21.3413	23.548	0.167483	15.0906
7	219269	113.547	3909391	4.93598	2593127	8.56191	484535	5.27408	517851	2.14168	14971446	95.3773	7	59.4104	3.53883	51.9696	54.1363	1.39715	43.4077	38.2802	0.987933	30.6939
8	556811	288.34	7883543	9.95372	7356873	24.2907	430412	4.68496	6055141	25.0423	17371680	110.668	8	146.513	17.498	67.4795	141.828	7.5443	43.1888	100.287	5.33463	30.5391
9	1743151	902.677	109048025	137.684	29425965	97.1577	2604080	28.3449	75471028	312.126	65413050	416.721	9	465.511	224.905	256.939	437.166	87.2215	159.782	309.123	61.6749	112.983
10	912411	472.485	157908789	199.375	116938011	386.102	10538322	114.708	96220011	397.938	63052662	401.684	10	293.596	298.657	393.893	178.889	99.2817	7.7909	126.493	70.2028	5.509
11	193109	100	79201947	100	30286797	100	9187104	100	24179630	100	15697078	100	11	100	100	100	0	0	0	0	0	0
12	90636	46.9352	20741974	26.1887	3049051	10.0673	1570793	17.0978	3964534	16.3962	1920527	12.2349	12	32.0165	21.2924	11.1511	14.9187	4.89627	1.08384	10.5491	3.46219	0.766388
total	8405439	4352.69	389694908	492.027	239131600		40484691	440.669	215673589	891.964	220646032	1405.65		2396.68	691.995	1405.65
complex (fraction 1-4)		2273.56		11.4025		153.81		155.772		34.9297		186.619		1214.67	23.1661	170.215	1058.89	11.7636	16.4047	748.752	8.31814	11.5999

## Sheet: 3k
toxcisity of pET-MdtJ plasmids on Ar5090 cells with/without FtsH plasmid
data represents 3 independent biological repeats

## Sheet: 4b+c
radioactive pulse chase degradation of ASBT with or without the N terminal tail
number of independent biological repeats: 4													avg					std					sem				n (#of bilogical repeats)
		220724(1)	220724(2)	04 07 24 (1)	04 07 24 (2)	280523	080723(2)	avg	std
BL Q	1	100	100	100				100	0			BL Q	BL delN	del FtsH Q	delFtsH delN	0	BL Q	BL delN	del FtsH Q	delFtsH delN	0	BL Q	BL delN	del FtsH Q	delFtsH delN		BL Q	BL delN	del FtsH Q	delFtsH delN
	2	95.6281	63.091	70.3849	100			82.276	15.8262		1	100	100	100	100		0	0	0	0		0	0	0	0		4	4	4	4
	5	65.0313	42.9794	63.5311	70.9682			60.6275	10.5619		2	82.276	104.468	100.668	110.636	0	15.8262	18.4558	10.6122	12.0824	0	7.91312	9.22792	5.30609	6.04119
	10	44.918	29.5485	35.195	53.4419			40.7759	9.14855		5	60.6275	92.6977	94.8262	107.982	0	10.5619	14.7808	9.25251	13.56	0	5.28093	7.39042	4.62626	6.78002
	20	40.5588	27.9087	30.3347	44.0757			35.7195	6.7685		10	40.7759	81.3006	102.709	118.673	0	9.14855	9.87342	7.4548	15.1318	0	4.57427	4.93671	3.7274	7.5659
	40	40.9941	30.6889	28.1224	39.2737			34.7698	5.47425		20	35.7195	74.6443	73.4084	99.9083	0	6.7685	6.366	11.8622	22.7176	0	3.38425	3.183	5.93111	11.3588
BL delN	1	100	100	100	100			100	0		40	34.7698	69.9567	71.2303	0	0	5.47425	8.22063	9.65287	0	0	2.73712	4.11031	4.82644	0
	2	116.77	102.469	123.338	75.2949			104.468	18.4558
	5	111.593	80.0955	102.556	76.5465			92.6977	14.7808
	10	96.2487	73.1913	84.1002	71.6624			81.3006	9.87342
	20	85.547	71.0949	72.3093	69.626			74.6443	6.366
	40	76.4928	79.695	61.4099	62.2293			69.9567	8.22063
del FtsH Q	1	100	100			100	100	100	0
	2	107.15	88.4886			92.4749	114.56	100.668	10.6122
	5	69.1333	94.0581			106.523	83.8978	94.8262	9.25251
	10	113.028	106.41			97.0803	94.3169	102.709	7.4548
	20	57.4604	84.3154			66.5256	85.3321	73.4084	11.8622
	40	66.3224	63.0003			67.9355	87.663	71.2303	9.65287
delFtsH delN	2	100	100	100	100			100	0
	5	90.5085	118.255	121.502	112.279			110.636	12.0824
	10	90.3856	128.107	109.688	103.746			107.982	13.56
	20	100.602	142.538	116.996	114.555			118.673	15.1318
	40	67.2433	125.633	115.859	90.8983			99.9083	22.7176

[truncated: 9 more sheets: 4e, 4g, 4i, 5c+d, 5e, 6d+e, 6f, 6g, 6h+i]
